# Supplementary material for: Cooperative binding of T cell receptor and CD4 to peptide-MHC enhances antigen sensitivity
Source: Nat Commun. 2022 Nov 17;13:7055. doi: 10.1038/s41467-022-34587-w (PMC9671906; doi:10.1038/s41467-022-34587-w)
Supplement: Supplementary file 3 — Source Data [file 41467_2022_34587_MOESM3_ESM.xlsx]

## Sheet: Fig1b
	MT CD4	E8 TCR	WT CD4	Blank
Mean	0.5167	0.5333	0.2394	0.01556
Std. Error of Mean	0.01745	0.01229	0.01721	0.005879

## Sheet: Fig1c
Experimental	Tc	Mean	SEM
	0.25	0.0533333	0.0133333
	0.5	0.246667	0.0290593
	1	0.466667	0.024037
	2	0.586667	0.0176383
	3	0.613333	0.0290593
	4	0.593333	0.0352767
	16	0.613333	0.0176383
Fitted	Tc	Mean
	0.25	0.158094
	0.355705	0.210031
	0.461409	0.255189
	0.567114	0.294635
	0.672819	0.32924
	0.778523	0.359717
	0.884228	0.386658
	0.989933	0.410554
	1.09564	0.431815
	1.20134	0.450786
	1.30705	0.46776
	1.41275	0.482984
	1.51846	0.49667
	1.62416	0.509
	1.72987	0.520128
	1.83557	0.530192
	1.94128	0.539307
	2.04698	0.547576
	2.15268	0.555088
	2.25839	0.561921
	2.36409	0.568144
	2.4698	0.573819
	2.5755	0.578998
	2.68121	0.58373
	2.78691	0.588057
	2.89262	0.592017
	2.99832	0.595644
	3.10403	0.598968
	3.20973	0.602017
	3.31544	0.604814
	3.42114	0.607383
	3.52685	0.609743
	3.63255	0.611912
	3.73826	0.613906
	3.84396	0.61574
	3.94966	0.617428
	4.05537	0.618982
	4.16107	0.620413
	4.26678	0.621731
	4.37248	0.622945
	4.47819	0.624064
	4.58389	0.625095
	4.6896	0.626046
	4.7953	0.626923
	4.90101	0.627732
	5.00671	0.628478
	5.11242	0.629167
	5.21812	0.629802
	5.32383	0.630389
	5.42953	0.63093
	5.53523	0.631429
	5.64094	0.631891
	5.74664	0.632317
	5.85235	0.63271
	5.95805	0.633073
	6.06376	0.633408
	6.16946	0.633718
	6.27517	0.634004
	6.38087	0.634269
	6.48658	0.634513
	6.59228	0.634738
	6.69799	0.634947
	6.80369	0.635139
	6.9094	0.635317
	7.0151	0.635482
	7.12081	0.635634
	7.22651	0.635774
	7.33221	0.635904
	7.43792	0.636023
	7.54362	0.636134
	7.64933	0.636237
	7.75503	0.636331
	7.86074	0.636419
	7.96644	0.636499
	8.07215	0.636574
	8.17785	0.636643
	8.28356	0.636707
	8.38926	0.636766
	8.49497	0.63682
	8.60067	0.636871
	8.70638	0.636917
	8.81208	0.63696
	8.91779	0.637
	9.02349	0.637037
	9.12919	0.637071
	9.2349	0.637102
	9.3406	0.637131
	9.44631	0.637158
	9.55201	0.637183
	9.65772	0.637206
	9.76342	0.637227
	9.86913	0.637247
	9.97483	0.637265
	10.0805	0.637282
	10.1862	0.637297
	10.2919	0.637312
	10.3977	0.637325
	10.5034	0.637337
	10.6091	0.637348
	10.7148	0.637359
	10.8205	0.637368
	10.9262	0.637377
	11.0319	0.637386
	11.1376	0.637393
	11.2433	0.6374
	11.349	0.637407
	11.4547	0.637413
	11.5604	0.637418
	11.6661	0.637424
	11.7718	0.637428
	11.8775	0.637433
	11.9832	0.637437
	12.0889	0.637441
	12.1946	0.637444
	12.3003	0.637447
	12.406	0.63745
	12.5117	0.637453
	12.6174	0.637456
	12.7232	0.637458
	12.8289	0.63746
	12.9346	0.637462
	13.0403	0.637464
	13.146	0.637466
	13.2517	0.637467
	13.3574	0.637469
	13.4631	0.63747
	13.5688	0.637471
	13.6745	0.637472
	13.7802	0.637474
	13.8859	0.637474
	13.9916	0.637475
	14.0973	0.637476
	14.203	0.637477
	14.3087	0.637478
	14.4144	0.637478
	14.5201	0.637479
	14.6258	0.63748
	14.7315	0.63748
	14.8372	0.637481
	14.943	0.637481
	15.0487	0.637481
	15.1544	0.637482
	15.2601	0.637482
	15.3658	0.637483
	15.4715	0.637483
	15.5772	0.637483
	15.6829	0.637483
	15.7886	0.637484
	15.8943	0.637484
	16	0.637484

## Sheet: Fig1d
Experimental		wtCD4 vs. MHC		TCR vs. MHC		mtCD4 vs. MHC
	Tc	Mean	SEM	Mean	SEM	Mean	SEM
	0.1	1.3075e-08	4.5562e-09	3.92137e-05	1.1878e-05
	0.25			5.40513e-05	0	6.36143e-05	1.96691e-05
	0.5	5.685e-08	8.00172e-09	0.000161503	2.64216e-05	0.000523587	3.27132e-05
	1	7.36e-08	0	0.000258488	4.44817e-05	0.00151757	0.000169262
	2	2.09e-07	2.09563e-08	0.000501638	7.49296e-05	0.00221424	0.000252726
	3					0.00240466	0.000132396
	4	3.9275e-07	4.94728e-08	0.000670739	6.13032e-05	0.00229522	0.000242503
	6	3.7475e-07	5.45304e-08	0.000709666	7.19245e-05
	8	3.9825e-07	6.17594e-08	0.000724715	2.8156e-05
	16			0.000818395	0	0.0023483	0.000163066
Fitted	Tc	wtCD4 vs. MHC		Tc	TCR vs. MHC	times	mtCD4 vs. MHC
	0.1	1.58829e-08		0.1	3.57419e-05	0.25	0.000452605
	0.15302	2.40673e-08		0.206711	7.20552e-05	0.355705	0.000618231
	0.20604	3.20918e-08		0.313423	0.000106573	0.461409	0.000770354
	0.25906	3.99595e-08		0.420134	0.000139385	0.567114	0.000910074
	0.312081	4.76734e-08		0.526846	0.000170574	0.672819	0.0010384
	0.365101	5.52366e-08		0.633557	0.000200221	0.778523	0.00115627
	0.418121	6.26521e-08		0.740268	0.000228403	0.884228	0.00126453
	0.471141	6.99226e-08		0.84698	0.000255191	0.989933	0.00136396
	0.524161	7.70511e-08		0.953691	0.000280654	1.09564	0.00145528
	0.577181	8.40403e-08		1.0604	0.000304859	1.20134	0.00153916
	0.630201	9.0893e-08		1.16711	0.000327868	1.30705	0.0016162
	0.683221	9.76117e-08		1.27383	0.000349738	1.41275	0.00168696
	0.736242	1.04199e-07		1.38054	0.000370528	1.51846	0.00175195
	0.789262	1.10658e-07		1.48725	0.000390289	1.62416	0.00181165
	0.842282	1.16991e-07		1.59396	0.000409074	1.72987	0.00186647
	0.895302	1.23199e-07		1.70067	0.000426929	1.83557	0.00191683
	0.948322	1.29287e-07		1.80738	0.000443902	1.94128	0.00196308
	1.00134	1.35255e-07		1.91409	0.000460036	2.04698	0.00200556
	1.05436	1.41107e-07		2.02081	0.000475373	2.15268	0.00204457
	1.10738	1.46845e-07		2.12752	0.000489951	2.25839	0.00208041
	1.1604	1.5247e-07		2.23423	0.000503808	2.36409	0.00211332
	1.21342	1.57986e-07		2.34094	0.00051698	2.4698	0.00214355
	1.26644	1.63394e-07		2.44765	0.000529501	2.5755	0.00217132
	1.31946	1.68696e-07		2.55436	0.000541403	2.68121	0.00219682
	1.37248	1.73895e-07		2.66107	0.000552716	2.78691	0.00222025
	1.4255	1.78991e-07		2.76779	0.000563471	2.89262	0.00224176
	1.47852	1.83989e-07		2.8745	0.000573693	2.99832	0.00226152
	1.53154	1.88889e-07		2.98121	0.00058341	3.10403	0.00227967
	1.58456	1.93693e-07		3.08792	0.000592647	3.20973	0.00229634
	1.63758	1.98403e-07		3.19463	0.000601427	3.31544	0.00231164
	1.6906	2.03021e-07		3.30134	0.000609773	3.42114	0.00232571
	1.74362	2.07549e-07		3.40805	0.000617706	3.52685	0.00233862
	1.79664	2.11988e-07		3.51477	0.000625247	3.63255	0.00235048
	1.84966	2.16341e-07		3.62148	0.000632415	3.73826	0.00236138
	1.90268	2.20608e-07		3.72819	0.000639229	3.84396	0.00237139
	1.9557	2.24792e-07		3.8349	0.000645706	3.94966	0.00238058
	2.00872	2.28895e-07		3.94161	0.000651863	4.05537	0.00238902
	2.06174	2.32917e-07		4.04832	0.000657715	4.16107	0.00239677
	2.11477	2.36861e-07		4.15503	0.000663278	4.26678	0.00240389
	2.16779	2.40728e-07		4.26174	0.000668566	4.37248	0.00241043
	2.22081	2.44519e-07		4.36846	0.000673593	4.47819	0.00241644
	2.27383	2.48236e-07		4.47517	0.000678371	4.58389	0.00242196
	2.32685	2.5188e-07		4.58188	0.000682913	4.6896	0.00242703
	2.37987	2.55453e-07		4.68859	0.00068723	4.7953	0.00243168
	2.43289	2.58957e-07		4.7953	0.000691334	4.90101	0.00243596
	2.48591	2.62392e-07		4.90201	0.000695235	5.00671	0.00243988
	2.53893	2.65759e-07		5.00872	0.000698943	5.11242	0.00244349
	2.59195	2.69061e-07		5.11544	0.000702468	5.21812	0.0024468
	2.64497	2.72299e-07		5.22215	0.000705818	5.32383	0.00244985
	2.69799	2.75473e-07		5.32886	0.000709003	5.42953	0.00245264
	2.75101	2.78585e-07		5.43557	0.00071203	5.53523	0.00245521
	2.80403	2.81637e-07		5.54228	0.000714908	5.64094	0.00245756
	2.85705	2.84628e-07		5.64899	0.000717643	5.74664	0.00245973
	2.91007	2.87562e-07		5.7557	0.000720244	5.85235	0.00246172
	2.96309	2.90438e-07		5.86242	0.000722715	5.95805	0.00246354
	3.01611	2.93258e-07		5.96913	0.000725065	6.06376	0.00246522
	3.06913	2.96022e-07		6.07584	0.000727298	6.16946	0.00246676
	3.12215	2.98733e-07		6.18255	0.000729421	6.27517	0.00246818
	3.17517	3.01391e-07		6.28926	0.000731439	6.38087	0.00246948
	3.22819	3.03996e-07		6.39597	0.000733357	6.48658	0.00247067
	3.28121	3.06551e-07		6.50268	0.00073518	6.59228	0.00247177
	3.33423	3.09056e-07		6.6094	0.000736913	6.69799	0.00247277
	3.38725	3.11512e-07		6.71611	0.000738561	6.80369	0.0024737
	3.44027	3.1392e-07		6.82282	0.000740127	6.9094	0.00247455
	3.49329	3.16281e-07		6.92953	0.000741615	7.0151	0.00247533
	3.54631	3.18596e-07		7.03624	0.00074303	7.12081	0.00247605
	3.59933	3.20866e-07		7.14295	0.000744376	7.22651	0.0024767
	3.65235	3.23091e-07		7.24966	0.000745654	7.33221	0.00247731
	3.70537	3.25273e-07		7.35638	0.000746869	7.43792	0.00247786
	3.75839	3.27412e-07		7.46309	0.000748025	7.54362	0.00247837
	3.81141	3.29509e-07		7.5698	0.000749123	7.64933	0.00247884
	3.86443	3.31566e-07		7.67651	0.000750167	7.75503	0.00247927
	3.91745	3.33582e-07		7.78322	0.000751159	7.86074	0.00247967
	3.97047	3.35559e-07		7.88993	0.000752102	7.96644	0.00248003
	4.02349	3.37497e-07		7.99664	0.000752999	8.07215	0.00248036
	4.07651	3.39397e-07		8.10336	0.000753851	8.17785	0.00248067
	4.12953	3.4126e-07		8.21007	0.000754661	8.28356	0.00248095
	4.18255	3.43087e-07		8.31678	0.000755431	8.38926	0.00248121
	4.23557	3.44878e-07		8.42349	0.000756163	8.49497	0.00248145
	4.28859	3.46634e-07		8.5302	0.000756859	8.60067	0.00248167
	4.34161	3.48356e-07		8.63691	0.00075752	8.70638	0.00248187
	4.39463	3.50044e-07		8.74362	0.000758149	8.81208	0.00248205
	4.44765	3.51699e-07		8.85034	0.000758746	8.91779	0.00248222
	4.50067	3.53322e-07		8.95705	0.000759314	9.02349	0.00248237
	4.55369	3.54913e-07		9.06376	0.000759854	9.12919	0.00248252
	4.60671	3.56473e-07		9.17047	0.000760368	9.2349	0.00248265
	4.65973	3.58003e-07		9.27718	0.000760856	9.3406	0.00248277
	4.71275	3.59502e-07		9.38389	0.000761319	9.44631	0.00248288
	4.76577	3.60973e-07		9.4906	0.00076176	9.55201	0.00248298
	4.81879	3.62414e-07		9.59732	0.000762179	9.65772	0.00248307
	4.87181	3.63828e-07		9.70403	0.000762578	9.76342	0.00248316
	4.92483	3.65213e-07		9.81074	0.000762956	9.86913	0.00248324
	4.97785	3.66572e-07		9.91745	0.000763316	9.97483	0.00248331
	5.03087	3.67904e-07		10.0242	0.000763658	10.0805	0.00248337
	5.08389	3.6921e-07		10.1309	0.000763984	10.1862	0.00248343
	5.13691	3.70491e-07		10.2376	0.000764293	10.2919	0.00248349
	5.18993	3.71747e-07		10.3443	0.000764587	10.3977	0.00248354
	5.24295	3.72978e-07		10.451	0.000764866	10.5034	0.00248359
	5.29597	3.74185e-07		10.5577	0.000765131	10.6091	0.00248363
	5.34899	3.75368e-07		10.6644	0.000765384	10.7148	0.00248367
	5.40201	3.76529e-07		10.7711	0.000765624	10.8205	0.00248371
	5.45503	3.77666e-07		10.8779	0.000765852	10.9262	0.00248374
	5.50805	3.78782e-07		10.9846	0.000766068	11.0319	0.00248377
	5.56107	3.79875e-07		11.0913	0.000766275	11.1376	0.0024838
	5.61409	3.80948e-07		11.198	0.00076647	11.2433	0.00248383
	5.66711	3.81999e-07		11.3047	0.000766657	11.349	0.00248385
	5.72013	3.8303e-07		11.4114	0.000766834	11.4547	0.00248387
	5.77315	3.8404e-07		11.5181	0.000767002	11.5604	0.00248389
	5.82617	3.85031e-07		11.6248	0.000767162	11.6661	0.00248391
	5.87919	3.86003e-07		11.7315	0.000767314	11.7718	0.00248393
	5.93221	3.86955e-07		11.8383	0.000767458	11.8775	0.00248394
	5.98523	3.87889e-07		11.945	0.000767596	11.9832	0.00248396
	6.03826	3.88805e-07		12.0517	0.000767726	12.0889	0.00248397
	6.09128	3.89703e-07		12.1584	0.00076785	12.1946	0.00248398
	6.1443	3.90583e-07		12.2651	0.000767968	12.3003	0.00248399
	6.19732	3.91446e-07		12.3718	0.00076808	12.406	0.00248401
	6.25034	3.92292e-07		12.4785	0.000768187	12.5117	0.00248401
	6.30336	3.93122e-07		12.5852	0.000768288	12.6174	0.00248402
	6.35638	3.93935e-07		12.6919	0.000768385	12.7232	0.00248403
	6.4094	3.94733e-07		12.7987	0.000768476	12.8289	0.00248404
	6.46242	3.95515e-07		12.9054	0.000768563	12.9346	0.00248404
	6.51544	3.96281e-07		13.0121	0.000768646	13.0403	0.00248405
	6.56846	3.97033e-07		13.1188	0.000768724	13.146	0.00248406
	6.62148	3.9777e-07		13.2255	0.000768799	13.2517	0.00248406
	6.6745	3.98493e-07		13.3322	0.00076887	13.3574	0.00248407
	6.72752	3.99201e-07		13.4389	0.000768938	13.4631	0.00248407
	6.78054	3.99896e-07		13.5456	0.000769002	13.5688	0.00248407
	6.83356	4.00577e-07		13.6523	0.000769063	13.6745	0.00248408
	6.88658	4.01245e-07		13.7591	0.000769121	13.7802	0.00248408
	6.9396	4.01899e-07		13.8658	0.000769176	13.8859	0.00248409
	6.99262	4.02541e-07		13.9725	0.000769229	13.9916	0.00248409
	7.04564	4.03171e-07		14.0792	0.000769278	14.0973	0.00248409
	7.09866	4.03788e-07		14.1859	0.000769326	14.203	0.00248409
	7.15168	4.04393e-07		14.2926	0.000769371	14.3087	0.0024841
	7.2047	4.04986e-07		14.3993	0.000769414	14.4144	0.0024841
	7.25772	4.05567e-07		14.506	0.000769454	14.5201	0.0024841
	7.31074	4.06138e-07		14.6128	0.000769493	14.6258	0.0024841
	7.36376	4.06697e-07		14.7195	0.00076953	14.7315	0.0024841
	7.41678	4.07245e-07		14.8262	0.000769565	14.8372	0.0024841
	7.4698	4.07783e-07		14.9329	0.000769598	14.943	0.00248411
	7.52282	4.08309e-07		15.0396	0.000769629	15.0487	0.00248411
	7.57584	4.08826e-07		15.1463	0.000769659	15.1544	0.00248411
	7.62886	4.09333e-07		15.253	0.000769688	15.2601	0.00248411
	7.68188	4.09829e-07		15.3597	0.000769715	15.3658	0.00248411
	7.7349	4.10316e-07		15.4664	0.000769741	15.4715	0.00248411
	7.78792	4.10794e-07		15.5732	0.000769765	15.5772	0.00248411
	7.84094	4.11262e-07		15.6799	0.000769789	15.6829	0.00248411
	7.89396	4.11721e-07		15.7866	0.000769811	15.7886	0.00248411
	7.94698	4.12171e-07		15.8933	0.000769832	15.8943	0.00248411
	8	4.12612e-07		16	0.000769852	16	0.00248411

## Sheet: Fig1e
mrml	wtCD4			TCR				mtCD4
765000	0.252369	0.250929	0.323638
1445000	0.763254	0.716654	0.788922
990000	0.400286	0.422416	0.373196
852500	0.263477	0.211407	0.210797
950					0.798755	0.715228	0.777475
1400				0.948149	0.973449	0.975182
1632				0.916291	0.967584
272								0.723712	0.739219	0.721475
352								0.780802	0.806163	0.80893
462								1.07881	0.867501	0.967584

## Sheet: Fig2a
	tc	TCR 25 +CD4 0		TCR 15 + CD4 10		TCR 8 + CD4 17		TCR 3 + CD4 22
		Mean	SEM	Mean	SEM	Mean	SEM	Mean	SEM
	0.25	0.05	0.01	0.01	0.01	0	0	0	0
	0.5	0.15	0.03	0.08	0.02	0.03	0.01	0.01	0.01
	1	0.22	0.02	0.13	0.05	0.07	0.01	0.06	0
	2	0.46	0.02	0.26	0	0.17	0.01	0.09	0.01
	4	0.52	0.02	0.31	0.01	0.29	0.03	0.13	0.01
	6	0.55	0.01	0.45	0.05	0.31	0.03	0.14	0.04
	8	0.51	0.03	0.54	0.02	0.37	0.03	0.17	0.03
	16	0.54	0.02	0.55	0.01	0.34	0.02	0.19	0.01
	tc	TCR 25 +CD4 0		TCR 15 + CD4 10		TCR 8 + CD4 17		TCR 3 + CD4 22
		Mean	SD	Mean	SD	Mean	SD	Mean	SD
	0.1	0.039698	0.004221	0.024033	0.002578	0.012898	0.001392	0.004859	0.000527
	0.2	0.075901	0.007762	0.046414	0.004836	0.025083	0.002648	0.009495	0.001012
	0.3	0.108985	0.01073	0.067362	0.006832	0.036669	0.003798	0.013952	0.001467
	0.4	0.139277	0.013214	0.087048	0.008611	0.047739	0.004864	0.018257	0.001899
	0.5	0.167061	0.015289	0.105607	0.010208	0.058349	0.005861	0.02243	0.002314
	0.6	0.192592	0.017017	0.123147	0.011651	0.068542	0.0068	0.026482	0.002713
	0.7	0.216088	0.018451	0.139756	0.01296	0.078352	0.007686	0.030422	0.003098
	0.8	0.237747	0.019637	0.155511	0.014151	0.087803	0.008524	0.034256	0.003469
	0.9	0.257742	0.02061	0.170474	0.015236	0.096916	0.009315	0.03799	0.003827
	1	0.276226	0.021403	0.184701	0.016224	0.105711	0.010062	0.041628	0.004171
	1.1	0.293336	0.022043	0.198242	0.017125	0.114201	0.010766	0.045173	0.004501
	1.2	0.309194	0.022554	0.21114	0.017944	0.122403	0.011429	0.048628	0.004817
	1.3	0.32391	0.022953	0.223435	0.018688	0.130327	0.012052	0.051996	0.00512
	1.4	0.337581	0.023259	0.235163	0.019363	0.137986	0.012637	0.055279	0.00541
	1.5	0.350295	0.023486	0.246356	0.019973	0.145391	0.013185	0.058481	0.005688
	1.6	0.362131	0.023646	0.257045	0.020525	0.152552	0.0137	0.061603	0.005953
	1.7	0.373161	0.023749	0.267258	0.021022	0.159479	0.014181	0.064648	0.006207
	1.8	0.383449	0.023804	0.277021	0.021468	0.16618	0.014632	0.067617	0.00645
	1.9	0.393052	0.02382	0.286358	0.021869	0.172666	0.015054	0.070514	0.006681
	2	0.402025	0.023803	0.295291	0.022226	0.178943	0.015449	0.073339	0.006903
	2.1	0.410415	0.023758	0.303841	0.022545	0.185019	0.015818	0.076095	0.007114
	2.2	0.418265	0.023691	0.312028	0.022829	0.190903	0.016163	0.078784	0.007316
	2.3	0.425617	0.023606	0.319871	0.02308	0.196602	0.016485	0.081407	0.007509
	2.4	0.432505	0.023506	0.327386	0.023301	0.202121	0.016787	0.083967	0.007694
	2.5	0.438963	0.023395	0.334591	0.023496	0.207468	0.017068	0.086464	0.00787
	2.6	0.445023	0.023275	0.341499	0.023666	0.212649	0.017331	0.088901	0.008039
	2.7	0.450711	0.023149	0.348126	0.023814	0.217671	0.017576	0.091279	0.0082
	2.8	0.456053	0.023019	0.354484	0.023941	0.222537	0.017806	0.0936	0.008354
	2.9	0.461073	0.022885	0.360588	0.024051	0.227255	0.01802	0.095866	0.008501
	3	0.465793	0.022751	0.366448	0.024144	0.23183	0.01822	0.098077	0.008643
	3.1	0.470232	0.022616	0.372076	0.024222	0.236266	0.018407	0.100235	0.008778
	3.2	0.47441	0.022482	0.377483	0.024287	0.240568	0.018582	0.102341	0.008907
	3.3	0.478343	0.02235	0.382678	0.02434	0.244741	0.018745	0.104398	0.009031
	3.4	0.482047	0.022221	0.387672	0.024383	0.248789	0.018898	0.106405	0.00915
	3.5	0.485537	0.022094	0.392474	0.024415	0.252717	0.019041	0.108365	0.009264
	3.6	0.488826	0.021971	0.397091	0.02444	0.256528	0.019175	0.110279	0.009373
	3.7	0.491926	0.021851	0.401532	0.024457	0.260227	0.0193	0.112147	0.009478
	3.8	0.494851	0.021736	0.405806	0.024467	0.263817	0.019418	0.113971	0.009579
	3.9	0.497609	0.021625	0.409918	0.024472	0.267302	0.019528	0.115753	0.009676
	4	0.500213	0.021518	0.413876	0.024472	0.270686	0.019631	0.117492	0.009769
	4.1	0.50267	0.021416	0.417687	0.024467	0.273971	0.019728	0.119191	0.009858
	4.2	0.50499	0.021319	0.421357	0.024458	0.277161	0.019819	0.12085	0.009944
	4.3	0.507181	0.021226	0.424892	0.024447	0.28026	0.019905	0.12247	0.010028
	4.4	0.509251	0.021137	0.428297	0.024432	0.283269	0.019986	0.124053	0.010108
	4.5	0.511206	0.021053	0.431577	0.024416	0.286192	0.020062	0.125598	0.010185
	4.6	0.513054	0.020973	0.434739	0.024397	0.289032	0.020134	0.127108	0.01026
	4.7	0.514801	0.020898	0.437786	0.024377	0.291791	0.020203	0.128582	0.010332
	4.8	0.516452	0.020827	0.440724	0.024357	0.294472	0.020267	0.130023	0.010401
	4.9	0.518013	0.02076	0.443556	0.024335	0.297078	0.020329	0.13143	0.010469
	5	0.51949	0.020696	0.446288	0.024313	0.299609	0.020387	0.132804	0.010534
	5.1	0.520887	0.020637	0.448922	0.02429	0.30207	0.020443	0.134147	0.010598
	5.2	0.522208	0.020581	0.451463	0.024268	0.304462	0.020497	0.135459	0.010659
	5.3	0.523458	0.020528	0.453914	0.024245	0.306788	0.020548	0.136741	0.010719
	5.4	0.524641	0.020479	0.45628	0.024223	0.309048	0.020597	0.137993	0.010778
	5.5	0.525761	0.020433	0.458563	0.024201	0.311246	0.020644	0.139217	0.010834
	5.6	0.526821	0.02039	0.460766	0.02418	0.313383	0.02069	0.140412	0.010889
	5.7	0.527824	0.02035	0.462893	0.02416	0.315462	0.020734	0.14158	0.010943
	5.8	0.528774	0.020312	0.464946	0.024141	0.317483	0.020777	0.142721	0.010996
	5.9	0.529673	0.020277	0.466928	0.024122	0.319448	0.020819	0.143837	0.011047
	6	0.530525	0.020245	0.468842	0.024104	0.32136	0.020859	0.144927	0.011097
	6.1	0.531331	0.020214	0.470691	0.024088	0.32322	0.020899	0.145992	0.011146
	6.2	0.532095	0.020186	0.472476	0.024072	0.325029	0.020937	0.147033	0.011194
	6.3	0.532818	0.02016	0.474201	0.024058	0.326789	0.020975	0.14805	0.011241
	6.4	0.533504	0.020136	0.475867	0.024044	0.328501	0.021013	0.149044	0.011288
	6.5	0.534153	0.020113	0.477476	0.024032	0.330167	0.021049	0.150015	0.011333
	6.6	0.534768	0.020093	0.479032	0.024021	0.331788	0.021085	0.150965	0.011378
	6.7	0.535351	0.020073	0.480535	0.024011	0.333365	0.021121	0.151893	0.011421
	6.8	0.535903	0.020056	0.481987	0.024003	0.3349	0.021157	0.1528	0.011465
	6.9	0.536426	0.020039	0.483391	0.023995	0.336394	0.021192	0.153687	0.011507
	7	0.536922	0.020024	0.484748	0.023989	0.337847	0.021227	0.154553	0.011549
	7.1	0.537392	0.02001	0.486059	0.023984	0.339262	0.021261	0.1554	0.01159
	7.2	0.537838	0.019997	0.487327	0.02398	0.34064	0.021296	0.156228	0.011631
	7.3	0.53826	0.019985	0.488553	0.023977	0.34198	0.02133	0.157038	0.011672
	7.4	0.53866	0.019974	0.489738	0.023975	0.343285	0.021365	0.157829	0.011711
	7.5	0.539039	0.019964	0.490884	0.023974	0.344556	0.021399	0.158602	0.011751
	7.6	0.539399	0.019955	0.491992	0.023974	0.345793	0.021433	0.159358	0.01179
	7.7	0.53974	0.019947	0.493064	0.023975	0.346997	0.021467	0.160097	0.011828
	7.8	0.540063	0.019939	0.494101	0.023978	0.348169	0.021501	0.16082	0.011866
	7.9	0.540369	0.019932	0.495103	0.023981	0.349311	0.021535	0.161526	0.011904
	8	0.54066	0.019926	0.496073	0.023985	0.350423	0.021569	0.162217	0.011942
	8.1	0.540935	0.01992	0.497011	0.023989	0.351505	0.021604	0.162892	0.011979
	8.2	0.541196	0.019915	0.497919	0.023995	0.352559	0.021638	0.163552	0.012015
	8.3	0.541444	0.01991	0.498797	0.024002	0.353586	0.021672	0.164198	0.012052
	8.4	0.541678	0.019905	0.499646	0.024009	0.354585	0.021706	0.164829	0.012088
	8.5	0.541901	0.019901	0.500468	0.024017	0.355559	0.021741	0.165445	0.012124
	8.6	0.542112	0.019897	0.501263	0.024025	0.356507	0.021775	0.166049	0.01216
	8.7	0.542312	0.019894	0.502032	0.024035	0.357431	0.02181	0.166638	0.012195
	8.8	0.542502	0.019891	0.502777	0.024044	0.35833	0.021844	0.167215	0.01223
	8.9	0.542682	0.019888	0.503498	0.024055	0.359207	0.021879	0.167779	0.012265
	9	0.542853	0.019886	0.504195	0.024066	0.36006	0.021913	0.16833	0.0123
	9.1	0.543015	0.019884	0.50487	0.024077	0.360892	0.021948	0.168869	0.012334
	9.2	0.543168	0.019882	0.505523	0.024089	0.361702	0.021982	0.169397	0.012368
	9.3	0.543314	0.01988	0.506155	0.024102	0.362491	0.022017	0.169912	0.012402
	9.4	0.543452	0.019878	0.506767	0.024114	0.36326	0.022052	0.170416	0.012436
	9.5	0.543583	0.019877	0.50736	0.024128	0.364009	0.022086	0.170909	0.01247
	9.6	0.543707	0.019876	0.507933	0.024141	0.364738	0.022121	0.171391	0.012503
	9.7	0.543825	0.019875	0.508488	0.024155	0.365449	0.022156	0.171862	0.012536
	9.8	0.543937	0.019874	0.509026	0.024169	0.366142	0.02219	0.172323	0.012569
	9.9	0.544043	0.019873	0.509546	0.024184	0.366817	0.022225	0.172774	0.012602
	10	0.544143	0.019872	0.51005	0.024198	0.367474	0.022259	0.173215	0.012634
	10.1	0.544239	0.019871	0.510537	0.024213	0.368115	0.022294	0.173646	0.012667
	10.2	0.544329	0.019871	0.511009	0.024228	0.36874	0.022328	0.174067	0.012699
	10.3	0.544415	0.01987	0.511467	0.024244	0.369348	0.022363	0.17448	0.012731
	10.4	0.544496	0.01987	0.511909	0.024259	0.369941	0.022397	0.174883	0.012762
	10.5	0.544573	0.019869	0.512338	0.024274	0.370519	0.022431	0.175277	0.012794
	10.6	0.544647	0.019869	0.512753	0.02429	0.371082	0.022465	0.175663	0.012825
	10.7	0.544716	0.019869	0.513155	0.024306	0.371631	0.022499	0.17604	0.012856
	10.8	0.544782	0.019868	0.513544	0.024322	0.372166	0.022533	0.176409	0.012887
	10.9	0.544844	0.019868	0.513921	0.024337	0.372687	0.022567	0.17677	0.012918
	11	0.544904	0.019868	0.514286	0.024353	0.373195	0.0226	0.177122	0.012948
	11.1	0.54496	0.019868	0.514639	0.024369	0.37369	0.022634	0.177467	0.012979
	11.2	0.545013	0.019868	0.514982	0.024385	0.374173	0.022667	0.177805	0.013009
	11.3	0.545064	0.019868	0.515313	0.024401	0.374643	0.0227	0.178135	0.013038
	11.4	0.545112	0.019868	0.515634	0.024417	0.375101	0.022733	0.178458	0.013068
	11.5	0.545157	0.019868	0.515945	0.024433	0.375548	0.022766	0.178774	0.013097
	11.6	0.545201	0.019868	0.516246	0.024448	0.375984	0.022798	0.179083	0.013127
	11.7	0.545242	0.019868	0.516538	0.024464	0.376408	0.02283	0.179385	0.013155
	11.8	0.54528	0.019868	0.516821	0.02448	0.376822	0.022863	0.17968	0.013184
	11.9	0.545317	0.019868	0.517094	0.024495	0.377226	0.022894	0.179969	0.013213
	12	0.545352	0.019868	0.51736	0.024511	0.377619	0.022926	0.180252	0.013241
	12.1	0.545385	0.019868	0.517616	0.024526	0.378002	0.022958	0.180528	0.013269
	12.2	0.545417	0.019868	0.517865	0.024541	0.378376	0.022989	0.180799	0.013297
	12.3	0.545447	0.019868	0.518106	0.024556	0.37874	0.02302	0.181063	0.013324
	12.4	0.545475	0.019868	0.51834	0.024571	0.379095	0.023051	0.181322	0.013352
	12.5	0.545502	0.019868	0.518566	0.024586	0.379441	0.023081	0.181575	0.013379
	12.6	0.545527	0.019868	0.518785	0.024601	0.379779	0.023111	0.181823	0.013406
	12.7	0.545552	0.019868	0.518997	0.024615	0.380108	0.023141	0.182065	0.013433
	12.8	0.545574	0.019868	0.519202	0.02463	0.380428	0.023171	0.182302	0.013459
	12.9	0.545596	0.019869	0.519402	0.024644	0.380741	0.023201	0.182533	0.013485
	13	0.545617	0.019869	0.519594	0.024658	0.381046	0.02323	0.18276	0.013511
	13.1	0.545636	0.019869	0.519781	0.024672	0.381343	0.023259	0.182982	0.013537
	13.2	0.545655	0.019869	0.519962	0.024686	0.381633	0.023287	0.183199	0.013562
	13.3	0.545673	0.019869	0.520138	0.024699	0.381915	0.023316	0.183411	0.013588
	13.4	0.545689	0.019869	0.520308	0.024713	0.382191	0.023344	0.183618	0.013613
	13.5	0.545705	0.019869	0.520472	0.024726	0.382459	0.023372	0.183821	0.013637
	13.6	0.54572	0.019869	0.520632	0.024739	0.382721	0.023399	0.18402	0.013662
	13.7	0.545735	0.019869	0.520786	0.024752	0.382976	0.023426	0.184214	0.013686
	13.8	0.545748	0.019869	0.520936	0.024764	0.383225	0.023453	0.184404	0.01371
	13.9	0.545761	0.019869	0.521081	0.024777	0.383468	0.02348	0.18459	0.013734
	14	0.545773	0.01987	0.521222	0.024789	0.383705	0.023506	0.184772	0.013758
	14.1	0.545785	0.01987	0.521358	0.024801	0.383935	0.023532	0.18495	0.013781
	14.2	0.545796	0.01987	0.52149	0.024813	0.38416	0.023558	0.185124	0.013804
	14.3	0.545806	0.01987	0.521618	0.024825	0.38438	0.023583	0.185294	0.013827
	14.4	0.545816	0.01987	0.521741	0.024836	0.384593	0.023608	0.18546	0.013849
	14.5	0.545825	0.01987	0.521861	0.024848	0.384802	0.023633	0.185623	0.013872
	14.6	0.545834	0.01987	0.521978	0.024859	0.385005	0.023658	0.185783	0.013894
	14.7	0.545843	0.01987	0.52209	0.02487	0.385204	0.023682	0.185939	0.013916
	14.8	0.545851	0.01987	0.522199	0.02488	0.385397	0.023706	0.186091	0.013937
	14.9	0.545858	0.01987	0.522305	0.024891	0.385585	0.023729	0.18624	0.013959
	15	0.545865	0.01987	0.522408	0.024901	0.385769	0.023753	0.186386	0.01398
	15.1	0.545872	0.01987	0.522507	0.024912	0.385949	0.023776	0.186529	0.014001
	15.2	0.545879	0.01987	0.522603	0.024922	0.386123	0.023798	0.186669	0.014021
	15.3	0.545885	0.01987	0.522696	0.024931	0.386294	0.023821	0.186805	0.014042
	15.4	0.545891	0.01987	0.522787	0.024941	0.38646	0.023843	0.186939	0.014062
	15.5	0.545896	0.019871	0.522874	0.024951	0.386622	0.023865	0.18707	0.014082
	15.6	0.545901	0.019871	0.522959	0.02496	0.38678	0.023886	0.187198	0.014102
	15.7	0.545906	0.019871	0.523041	0.024969	0.386934	0.023907	0.187323	0.014121
	15.8	0.545911	0.019871	0.523121	0.024978	0.387085	0.023928	0.187445	0.01414
	15.9	0.545916	0.019871	0.523198	0.024987	0.387231	0.023949	0.187565	0.014159
	16	0.54592	0.019871	0.523273	0.024995	0.387374	0.023969	0.187682	0.014178
	16.1	0.545924	0.019871	0.523345	0.025004	0.387514	0.023989	0.187797	0.014197
	16.2	0.545928	0.019871	0.523416	0.025012	0.38765	0.024009	0.187909	0.014215
	16.3	0.545931	0.019871	0.523484	0.02502	0.387782	0.024028	0.188019	0.014233
	16.4	0.545935	0.019871	0.52355	0.025028	0.387911	0.024047	0.188126	0.014251
	16.5	0.545938	0.019871	0.523614	0.025036	0.388037	0.024066	0.188231	0.014269
	16.6	0.545941	0.019871	0.523675	0.025043	0.38816	0.024085	0.188334	0.014286
	16.7	0.545944	0.019871	0.523735	0.025051	0.38828	0.024103	0.188435	0.014303
	16.8	0.545947	0.019871	0.523794	0.025058	0.388397	0.024121	0.188533	0.01432
	16.9	0.54595	0.019871	0.52385	0.025065	0.388511	0.024139	0.188629	0.014337
	17	0.545952	0.019871	0.523905	0.025072	0.388623	0.024156	0.188723	0.014354

## Sheet: Fig2b
Experimental	tc	TCR 25 +CD4 0		TCR 15 + CD4 10		TCR 8 + CD4 17		TCR 3 + CD4 22
		Mean	SEM	Mean	SEM	Mean	SEM	Mean	SEM
	0.25	5.40352e-05	1.10647e-05	1.77e-05	1.77e-05	0	0	0	0
	0.5	0.000171948	3.6948e-05	0.000146922	3.79215e-05	0.00010037	3.39134e-05	8.86085e-05	8.86085e-05
	1	0.000261944	2.7056e-05	0.00024708	0.00010108	0.00023891	3.5372e-05	0.000542767	0
	2	0.000649172	3.9172e-05	0.000528128	1.275e-07	0.000613165	3.9634e-05	0.000827817	9.63985e-05
	4	0.0007737	4.36995e-05	0.000651301	2.53005e-05	0.00112955	0.000139075	0.00122218	0.000100832
	6	0.0008407	2.33005e-05	0.00105602	0.000160024	0.00122372	0.000143111	0.00133251	0.000408291
	8	0.000752699	6.46995e-05	0.00136383	7.61675e-05	0.00152359	0.00015676	0.0016402	0.000317196
	16	0.000818595	4.5595e-05	0.00140117	3.88345e-05	0.00136834	9.97115e-05	0.0018491	0.000108301
Fitted	tc	TCR 25 +CD4 0		TCR 15 + CD4 10		TCR 8 + CD4 17		TCR 3 + CD4 22
		Mean	SD	Mean	SD	Mean	SD	Mean	SD
	0.1	4.26e-05	4.63e-06	4.27e-05	4.63e-06	4.27e-05	4.64e-06	4.27e-05	4.64e-06
	0.2	8.31e-05	8.84e-06	8.34e-05	8.9e-06	8.36e-05	8.94e-06	8.37e-05	8.96e-06
	0.3	0.000121	1.27e-05	0.000122	1.29e-05	0.000123	1.3e-05	0.000123	1.3e-05
	0.4	0.000158	1.62e-05	0.00016	1.65e-05	0.000161	1.68e-05	0.000162	1.7e-05
	0.5	0.000192	1.93e-05	0.000196	2e-05	0.000198	2.05e-05	0.000199	2.08e-05
	0.6	0.000225	2.22e-05	0.000231	2.33e-05	0.000234	2.4e-05	0.000235	2.44e-05
	0.7	0.000256	2.48e-05	0.000264	2.64e-05	0.000268	2.74e-05	0.000271	2.8e-05
	0.8	0.000286	2.71e-05	0.000297	2.94e-05	0.000302	3.07e-05	0.000306	3.15e-05
	0.9	0.000314	2.92e-05	0.000328	3.22e-05	0.000335	3.39e-05	0.00034	3.49e-05
	1	0.00034	3.11e-05	0.000358	3.49e-05	0.000368	3.7e-05	0.000373	3.82e-05
	1.1	0.000365	3.28e-05	0.000388	3.75e-05	0.000399	4e-05	0.000405	4.13e-05
	1.2	0.000389	3.44e-05	0.000416	3.99e-05	0.000429	4.28e-05	0.000437	4.44e-05
	1.3	0.000412	3.57e-05	0.000444	4.22e-05	0.000459	4.56e-05	0.000468	4.74e-05
	1.4	0.000434	3.7e-05	0.00047	4.44e-05	0.000488	4.82e-05	0.000499	5.02e-05
	1.5	0.000454	3.81e-05	0.000496	4.65e-05	0.000517	5.08e-05	0.000529	5.3e-05
	1.6	0.000473	3.9e-05	0.000521	4.85e-05	0.000544	5.32e-05	0.000558	5.57e-05
	1.7	0.000492	3.99e-05	0.000546	5.03e-05	0.000571	5.55e-05	0.000586	5.82e-05
	1.8	0.000509	4.06e-05	0.000569	5.21e-05	0.000598	5.77e-05	0.000614	6.07e-05
	1.9	0.000526	4.13e-05	0.000592	5.38e-05	0.000624	5.99e-05	0.000641	6.31e-05
	2	0.000541	4.19e-05	0.000614	5.53e-05	0.000649	6.19e-05	0.000668	6.53e-05
	2.1	0.000556	4.24e-05	0.000635	5.68e-05	0.000673	6.38e-05	0.000694	6.75e-05
	2.2	0.00057	4.29e-05	0.000656	5.82e-05	0.000697	6.57e-05	0.00072	6.97e-05
	2.3	0.000584	4.33e-05	0.000676	5.95e-05	0.00072	6.75e-05	0.000745	7.17e-05
	2.4	0.000596	4.36e-05	0.000696	6.08e-05	0.000743	6.92e-05	0.000769	7.37e-05
	2.5	0.000608	4.39e-05	0.000715	6.19e-05	0.000765	7.08e-05	0.000793	7.56e-05
	2.6	0.00062	4.41e-05	0.000733	6.31e-05	0.000786	7.24e-05	0.000817	7.74e-05
	2.7	0.000631	4.44e-05	0.000751	6.41e-05	0.000807	7.39e-05	0.00084	7.92e-05
	2.8	0.000641	4.45e-05	0.000768	6.51e-05	0.000828	7.53e-05	0.000862	8.08e-05
	2.9	0.000651	4.47e-05	0.000785	6.6e-05	0.000848	7.67e-05	0.000884	8.25e-05
	3	0.00066	4.48e-05	0.000801	6.69e-05	0.000868	7.8e-05	0.000905	8.41e-05
	3.1	0.000669	4.49e-05	0.000816	6.77e-05	0.000887	7.93e-05	0.000927	8.56e-05
	3.2	0.000677	4.5e-05	0.000832	6.84e-05	0.000905	8.05e-05	0.000947	8.7e-05
	3.3	0.000685	4.51e-05	0.000846	6.92e-05	0.000923	8.16e-05	0.000967	8.85e-05
	3.4	0.000692	4.52e-05	0.000861	6.99e-05	0.000941	8.28e-05	0.000987	8.98e-05
	3.5	0.0007	4.52e-05	0.000874	7.05e-05	0.000958	8.38e-05	0.001006	9.11e-05
	3.6	0.000706	4.52e-05	0.000888	7.11e-05	0.000975	8.48e-05	0.001025	9.24e-05
	3.7	0.000713	4.53e-05	0.000901	7.17e-05	0.000991	8.58e-05	0.001043	9.36e-05
	3.8	0.000719	4.53e-05	0.000913	7.22e-05	0.001007	8.68e-05	0.001061	9.48e-05
	3.9	0.000725	4.53e-05	0.000925	7.28e-05	0.001023	8.77e-05	0.001079	9.6e-05
	4	0.00073	4.53e-05	0.000937	7.32e-05	0.001038	8.85e-05	0.001096	9.71e-05
	4.1	0.000735	4.53e-05	0.000949	7.37e-05	0.001053	8.94e-05	0.001113	9.82e-05
	4.2	0.00074	4.53e-05	0.00096	7.42e-05	0.001068	9.02e-05	0.00113	9.92e-05
	4.3	0.000745	4.53e-05	0.000971	7.46e-05	0.001082	9.1e-05	0.001146	0.0001
	4.4	0.000749	4.53e-05	0.000981	7.5e-05	0.001096	9.17e-05	0.001162	0.000101
	4.5	0.000753	4.53e-05	0.000991	7.54e-05	0.001109	9.25e-05	0.001177	0.000102
	4.6	0.000757	4.53e-05	0.001001	7.57e-05	0.001122	9.32e-05	0.001192	0.000103
	4.7	0.000761	4.53e-05	0.00101	7.61e-05	0.001135	9.38e-05	0.001207	0.000104
	4.8	0.000765	4.53e-05	0.001019	7.64e-05	0.001147	9.45e-05	0.001222	0.000105
	4.9	0.000768	4.53e-05	0.001028	7.67e-05	0.00116	9.51e-05	0.001236	0.000106
	5	0.000771	4.53e-05	0.001037	7.7e-05	0.001171	9.58e-05	0.00125	0.000107
	5.1	0.000775	4.53e-05	0.001045	7.73e-05	0.001183	9.64e-05	0.001264	0.000107
	5.2	0.000777	4.53e-05	0.001054	7.76e-05	0.001194	9.69e-05	0.001277	0.000108
	5.3	0.00078	4.53e-05	0.001061	7.79e-05	0.001205	9.75e-05	0.00129	0.000109
	5.4	0.000783	4.53e-05	0.001069	7.82e-05	0.001216	9.81e-05	0.001303	0.00011
	5.5	0.000785	4.54e-05	0.001076	7.84e-05	0.001227	9.86e-05	0.001315	0.00011
	5.6	0.000788	4.54e-05	0.001084	7.87e-05	0.001237	9.91e-05	0.001327	0.000111
	5.7	0.00079	4.54e-05	0.00109	7.89e-05	0.001247	9.96e-05	0.001339	0.000112
	5.8	0.000792	4.54e-05	0.001097	7.92e-05	0.001256	0.0001	0.001351	0.000113
	5.9	0.000794	4.54e-05	0.001104	7.94e-05	0.001266	0.000101	0.001362	0.000113
	6	0.000796	4.54e-05	0.00111	7.96e-05	0.001275	0.000101	0.001373	0.000114
	6.1	0.000798	4.54e-05	0.001116	7.98e-05	0.001284	0.000102	0.001384	0.000114
	6.2	0.000799	4.54e-05	0.001122	8.01e-05	0.001293	0.000102	0.001395	0.000115
	6.3	0.000801	4.54e-05	0.001128	8.03e-05	0.001302	0.000102	0.001406	0.000116
	6.4	0.000803	4.54e-05	0.001133	8.05e-05	0.00131	0.000103	0.001416	0.000116
	6.5	0.000804	4.54e-05	0.001139	8.07e-05	0.001318	0.000103	0.001426	0.000117
	6.6	0.000805	4.55e-05	0.001144	8.09e-05	0.001326	0.000104	0.001436	0.000118
	6.7	0.000807	4.55e-05	0.001149	8.11e-05	0.001334	0.000104	0.001445	0.000118
	6.8	0.000808	4.55e-05	0.001154	8.13e-05	0.001342	0.000105	0.001455	0.000119
	6.9	0.000809	4.55e-05	0.001159	8.15e-05	0.001349	0.000105	0.001464	0.000119
	7	0.00081	4.55e-05	0.001163	8.17e-05	0.001356	0.000105	0.001473	0.00012
	7.1	0.000811	4.55e-05	0.001168	8.19e-05	0.001363	0.000106	0.001482	0.00012
	7.2	0.000812	4.55e-05	0.001172	8.21e-05	0.00137	0.000106	0.00149	0.000121
	7.3	0.000813	4.56e-05	0.001176	8.22e-05	0.001377	0.000107	0.001499	0.000121
	7.4	0.000814	4.56e-05	0.00118	8.24e-05	0.001383	0.000107	0.001507	0.000122
	7.5	0.000815	4.56e-05	0.001184	8.26e-05	0.00139	0.000107	0.001515	0.000123
	7.6	0.000816	4.56e-05	0.001188	8.28e-05	0.001396	0.000108	0.001523	0.000123
	7.7	0.000817	4.56e-05	0.001192	8.3e-05	0.001402	0.000108	0.00153	0.000124
	7.8	0.000818	4.56e-05	0.001195	8.32e-05	0.001408	0.000109	0.001538	0.000124
	7.9	0.000818	4.56e-05	0.001199	8.33e-05	0.001414	0.000109	0.001545	0.000125
	8	0.000819	4.57e-05	0.001202	8.35e-05	0.001419	0.000109	0.001553	0.000125
	8.1	0.00082	4.57e-05	0.001206	8.37e-05	0.001425	0.00011	0.00156	0.000126
	8.2	0.00082	4.57e-05	0.001209	8.38e-05	0.00143	0.00011	0.001567	0.000126
	8.3	0.000821	4.57e-05	0.001212	8.4e-05	0.001435	0.00011	0.001573	0.000126
	8.4	0.000821	4.57e-05	0.001215	8.42e-05	0.00144	0.000111	0.00158	0.000127
	8.5	0.000822	4.57e-05	0.001218	8.43e-05	0.001445	0.000111	0.001586	0.000127
	8.6	0.000822	4.57e-05	0.00122	8.45e-05	0.00145	0.000111	0.001593	0.000128
	8.7	0.000823	4.58e-05	0.001223	8.47e-05	0.001455	0.000112	0.001599	0.000128
	8.8	0.000823	4.58e-05	0.001226	8.48e-05	0.001459	0.000112	0.001605	0.000129
	8.9	0.000824	4.58e-05	0.001228	8.5e-05	0.001464	0.000112	0.001611	0.000129
	9	0.000824	4.58e-05	0.001231	8.52e-05	0.001468	0.000113	0.001617	0.00013
	9.1	0.000824	4.58e-05	0.001233	8.53e-05	0.001473	0.000113	0.001623	0.00013
	9.2	0.000825	4.58e-05	0.001236	8.55e-05	0.001477	0.000113	0.001628	0.000131
	9.3	0.000825	4.58e-05	0.001238	8.56e-05	0.001481	0.000114	0.001634	0.000131
	9.4	0.000825	4.58e-05	0.00124	8.58e-05	0.001485	0.000114	0.001639	0.000131
	9.5	0.000826	4.58e-05	0.001242	8.59e-05	0.001489	0.000114	0.001644	0.000132
	9.6	0.000826	4.59e-05	0.001244	8.61e-05	0.001492	0.000115	0.001649	0.000132
	9.7	0.000826	4.59e-05	0.001246	8.62e-05	0.001496	0.000115	0.001654	0.000133
	9.8	0.000826	4.59e-05	0.001248	8.64e-05	0.0015	0.000115	0.001659	0.000133
	9.9	0.000827	4.59e-05	0.00125	8.65e-05	0.001503	0.000115	0.001664	0.000134
	10	0.000827	4.59e-05	0.001252	8.66e-05	0.001507	0.000116	0.001669	0.000134
	10.1	0.000827	4.59e-05	0.001253	8.68e-05	0.00151	0.000116	0.001673	0.000134
	10.2	0.000827	4.59e-05	0.001255	8.69e-05	0.001513	0.000116	0.001678	0.000135
	10.3	0.000828	4.59e-05	0.001257	8.71e-05	0.001516	0.000117	0.001682	0.000135
	10.4	0.000828	4.59e-05	0.001258	8.72e-05	0.00152	0.000117	0.001686	0.000136
	10.5	0.000828	4.59e-05	0.00126	8.73e-05	0.001523	0.000117	0.00169	0.000136
	10.6	0.000828	4.59e-05	0.001261	8.75e-05	0.001526	0.000118	0.001695	0.000136
	10.7	0.000828	4.59e-05	0.001263	8.76e-05	0.001528	0.000118	0.001699	0.000137
	10.8	0.000828	4.59e-05	0.001264	8.77e-05	0.001531	0.000118	0.001702	0.000137
	10.9	0.000829	4.59e-05	0.001266	8.78e-05	0.001534	0.000118	0.001706	0.000138
	11	0.000829	4.6e-05	0.001267	8.8e-05	0.001537	0.000119	0.00171	0.000138
	11.1	0.000829	4.6e-05	0.001268	8.81e-05	0.001539	0.000119	0.001714	0.000138
	11.2	0.000829	4.6e-05	0.001269	8.82e-05	0.001542	0.000119	0.001717	0.000139
	11.3	0.000829	4.6e-05	0.001271	8.83e-05	0.001544	0.000119	0.001721	0.000139
	11.4	0.000829	4.6e-05	0.001272	8.84e-05	0.001547	0.00012	0.001724	0.00014
	11.5	0.000829	4.6e-05	0.001273	8.86e-05	0.001549	0.00012	0.001728	0.00014
	11.6	0.000829	4.6e-05	0.001274	8.87e-05	0.001551	0.00012	0.001731	0.00014
	11.7	0.000829	4.6e-05	0.001275	8.88e-05	0.001553	0.00012	0.001734	0.000141
	11.8	0.00083	4.6e-05	0.001276	8.89e-05	0.001556	0.000121	0.001737	0.000141
	11.9	0.00083	4.6e-05	0.001277	8.9e-05	0.001558	0.000121	0.00174	0.000141
	12	0.00083	4.6e-05	0.001278	8.91e-05	0.00156	0.000121	0.001743	0.000142
	12.1	0.00083	4.6e-05	0.001279	8.92e-05	0.001562	0.000121	0.001746	0.000142
	12.2	0.00083	4.6e-05	0.00128	8.93e-05	0.001564	0.000122	0.001749	0.000142
	12.3	0.00083	4.6e-05	0.001281	8.94e-05	0.001566	0.000122	0.001752	0.000143
	12.4	0.00083	4.6e-05	0.001282	8.95e-05	0.001568	0.000122	0.001755	0.000143
	12.5	0.00083	4.6e-05	0.001282	8.96e-05	0.00157	0.000122	0.001758	0.000143
	12.6	0.00083	4.6e-05	0.001283	8.97e-05	0.001571	0.000123	0.00176	0.000144
	12.7	0.00083	4.6e-05	0.001284	8.98e-05	0.001573	0.000123	0.001763	0.000144
	12.8	0.00083	4.6e-05	0.001285	8.99e-05	0.001575	0.000123	0.001765	0.000144
	12.9	0.00083	4.6e-05	0.001285	9e-05	0.001576	0.000123	0.001768	0.000145
	13	0.00083	4.6e-05	0.001286	9e-05	0.001578	0.000123	0.00177	0.000145
	13.1	0.00083	4.6e-05	0.001287	9.01e-05	0.00158	0.000124	0.001773	0.000145
	13.2	0.00083	4.6e-05	0.001288	9.02e-05	0.001581	0.000124	0.001775	0.000146
	13.3	0.00083	4.6e-05	0.001288	9.03e-05	0.001583	0.000124	0.001777	0.000146
	13.4	0.00083	4.6e-05	0.001289	9.04e-05	0.001584	0.000124	0.00178	0.000146
	13.5	0.000831	4.6e-05	0.001289	9.05e-05	0.001586	0.000124	0.001782	0.000147
	13.6	0.000831	4.6e-05	0.00129	9.05e-05	0.001587	0.000125	0.001784	0.000147
	13.7	0.000831	4.6e-05	0.001291	9.06e-05	0.001588	0.000125	0.001786	0.000147
	13.8	0.000831	4.6e-05	0.001291	9.07e-05	0.00159	0.000125	0.001788	0.000147
	13.9	0.000831	4.6e-05	0.001292	9.08e-05	0.001591	0.000125	0.00179	0.000148
	14	0.000831	4.6e-05	0.001292	9.08e-05	0.001592	0.000125	0.001792	0.000148
	14.1	0.000831	4.6e-05	0.001293	9.09e-05	0.001593	0.000126	0.001794	0.000148
	14.2	0.000831	4.6e-05	0.001293	9.1e-05	0.001595	0.000126	0.001796	0.000149
	14.3	0.000831	4.6e-05	0.001294	9.1e-05	0.001596	0.000126	0.001798	0.000149
	14.4	0.000831	4.61e-05	0.001294	9.11e-05	0.001597	0.000126	0.001799	0.000149
	14.5	0.000831	4.61e-05	0.001294	9.12e-05	0.001598	0.000126	0.001801	0.000149
	14.6	0.000831	4.61e-05	0.001295	9.12e-05	0.001599	0.000127	0.001803	0.00015
	14.7	0.000831	4.61e-05	0.001295	9.13e-05	0.0016	0.000127	0.001805	0.00015
	14.8	0.000831	4.61e-05	0.001296	9.14e-05	0.001601	0.000127	0.001806	0.00015
	14.9	0.000831	4.61e-05	0.001296	9.14e-05	0.001602	0.000127	0.001808	0.00015
	15	0.000831	4.61e-05	0.001296	9.15e-05	0.001603	0.000127	0.001809	0.000151
	15.1	0.000831	4.61e-05	0.001297	9.15e-05	0.001604	0.000127	0.001811	0.000151
	15.2	0.000831	4.61e-05	0.001297	9.16e-05	0.001605	0.000128	0.001812	0.000151
	15.3	0.000831	4.61e-05	0.001298	9.16e-05	0.001606	0.000128	0.001814	0.000151
	15.4	0.000831	4.61e-05	0.001298	9.17e-05	0.001607	0.000128	0.001815	0.000152
	15.5	0.000831	4.61e-05	0.001298	9.17e-05	0.001608	0.000128	0.001817	0.000152
	15.6	0.000831	4.61e-05	0.001299	9.18e-05	0.001609	0.000128	0.001818	0.000152
	15.7	0.000831	4.61e-05	0.001299	9.18e-05	0.001609	0.000128	0.001819	0.000152
	15.8	0.000831	4.61e-05	0.001299	9.19e-05	0.00161	0.000128	0.001821	0.000153
	15.9	0.000831	4.61e-05	0.001299	9.19e-05	0.001611	0.000129	0.001822	0.000153
	16	0.000831	4.61e-05	0.0013	9.2e-05	0.001612	0.000129	0.001823	0.000153
	16.1	0.000831	4.61e-05	0.0013	9.2e-05	0.001613	0.000129	0.001825	0.000153
	16.2	0.000831	4.61e-05	0.0013	9.21e-05	0.001613	0.000129	0.001826	0.000154
	16.3	0.000831	4.61e-05	0.0013	9.21e-05	0.001614	0.000129	0.001827	0.000154
	16.4	0.000831	4.61e-05	0.001301	9.22e-05	0.001615	0.000129	0.001828	0.000154
	16.5	0.000831	4.61e-05	0.001301	9.22e-05	0.001615	0.000129	0.001829	0.000154
	16.6	0.000831	4.61e-05	0.001301	9.22e-05	0.001616	0.000129	0.00183	0.000154
	16.7	0.000831	4.61e-05	0.001301	9.23e-05	0.001617	0.00013	0.001831	0.000155
	16.8	0.000831	4.61e-05	0.001302	9.23e-05	0.001617	0.00013	0.001833	0.000155
	16.9	0.000831	4.61e-05	0.001302	9.24e-05	0.001618	0.00013	0.001834	0.000155
	17	0.000831	4.61e-05	0.001302	9.24e-05	0.001619	0.00013	0.001835	0.000155

## Sheet: Fig2c
Experimental	tc	TCR 15 + CD4 10		TCR 8 + CD4 17		TCR 3 + CD4 22
		Mean	SEM	Mean	SEM	Mean	SEM
	0.25	-3.63296e-06	2.09007e-06	-3.2e-06	6.52e-07	-2.5e-06	5.04e-07
	0.5	-2.50304e-06	5.32581e-06	-4.2e-06	2.96e-06	-3.8e-06	4.37e-06
	1	-1.46629e-06	1.04486e-05	-1.4e-06	2.62e-06	1.28e-05	1.23e-06
	2	-1.21085e-05	3.90042e-06	-2.1e-06	3.27e-06	8.11e-06	4.73e-06
	4	-1.2234e-05	5.07195e-06	2.09e-05	8.58e-06	2.04e-05	5e-06
	6	2.15322e-05	1.61633e-05	2.25e-05	8.53e-06	2.24e-05	1.86e-05
	8	6.1112e-05	9.99471e-06	4.53e-05	9.97e-06	4.03e-05	1.47e-05
	16	5.82929e-05	6.0147e-06	3.23e-05	6.45e-06	4.69e-05	5.34e-06
Fitted	tc	TCR 15 + CD4 10		TCR 8 + CD4 17		TCR 3 + CD4 22
		Mean	SD	Mean	SD	Mean	SD
	0.1	1e-08	9.26e-07	5.88e-09	5.45e-07	4.55e-09	4.21e-07
	0.2	3e-08	1.77e-06	2.94e-08	1.05e-06	2.73e-08	8.09e-07
	0.3	1e-07	2.56e-06	1.18e-07	1.51e-06	9.09e-08	1.17e-06
	0.4	2e-07	3.27e-06	1.76e-07	1.94e-06	1.82e-07	1.51e-06
	0.5	4e-07	3.93e-06	3.53e-07	2.34e-06	3.18e-07	1.82e-06
	0.6	6e-07	4.55e-06	5.29e-07	2.72e-06	4.55e-07	2.12e-06
	0.7	8e-07	5.12e-06	7.06e-07	3.07e-06	6.82e-07	2.4e-06
	0.8	1.1e-06	5.65e-06	9.41e-07	3.4e-06	9.09e-07	2.66e-06
	0.9	1.4e-06	6.14e-06	1.24e-06	3.71e-06	1.18e-06	2.91e-06
	1	1.8e-06	6.6e-06	1.65e-06	4.01e-06	1.5e-06	3.15e-06
	1.1	2.3e-06	7.03e-06	2e-06	4.28e-06	1.82e-06	3.37e-06
	1.2	2.7e-06	7.43e-06	2.35e-06	4.54e-06	2.18e-06	3.58e-06
	1.3	3.2e-06	7.79e-06	2.76e-06	4.78e-06	2.55e-06	3.78e-06
	1.4	3.6e-06	8.14e-06	3.18e-06	5.01e-06	2.95e-06	3.96e-06
	1.5	4.2e-06	8.46e-06	3.71e-06	5.23e-06	3.41e-06	4.14e-06
	1.6	4.8e-06	8.75e-06	4.18e-06	5.42e-06	3.86e-06	4.3e-06
	1.7	5.4e-06	9.02e-06	4.65e-06	5.61e-06	4.27e-06	4.46e-06
	1.8	6e-06	9.27e-06	5.24e-06	5.78e-06	4.77e-06	4.6e-06
	1.9	6.6e-06	9.51e-06	5.76e-06	5.95e-06	5.23e-06	4.75e-06
	2	7.3e-06	9.72e-06	6.35e-06	6.11e-06	5.77e-06	4.87e-06
	2.1	7.9e-06	9.92e-06	6.88e-06	6.25e-06	6.27e-06	5e-06
	2.2	8.6e-06	1.01e-05	7.47e-06	6.39e-06	6.82e-06	5.12e-06
	2.3	9.2e-06	1.03e-05	8e-06	6.52e-06	7.32e-06	5.23e-06
	2.4	1e-05	1.04e-05	8.65e-06	6.64e-06	7.86e-06	5.33e-06
	2.5	1.07e-05	1.06e-05	9.24e-06	6.75e-06	8.41e-06	5.43e-06
	2.6	1.13e-05	1.07e-05	9.76e-06	6.85e-06	8.95e-06	5.52e-06
	2.7	1.2e-05	1.09e-05	1.04e-05	6.96e-06	9.5e-06	5.62e-06
	2.8	1.27e-05	1.1e-05	1.1e-05	7.05e-06	1e-05	5.7e-06
	2.9	1.34e-05	1.11e-05	1.16e-05	7.14e-06	1.06e-05	5.78e-06
	3	1.41e-05	1.12e-05	1.22e-05	7.22e-06	1.11e-05	5.86e-06
	3.1	1.47e-05	1.13e-05	1.28e-05	7.31e-06	1.17e-05	5.93e-06
	3.2	1.55e-05	1.13e-05	1.34e-05	7.38e-06	1.23e-05	6e-06
	3.3	1.61e-05	1.14e-05	1.4e-05	7.45e-06	1.28e-05	6.07e-06
	3.4	1.69e-05	1.15e-05	1.46e-05	7.53e-06	1.34e-05	6.14e-06
	3.5	1.74e-05	1.16e-05	1.52e-05	7.59e-06	1.39e-05	6.2e-06
	3.6	1.82e-05	1.16e-05	1.58e-05	7.65e-06	1.45e-05	6.25e-06
	3.7	1.88e-05	1.17e-05	1.64e-05	7.71e-06	1.5e-05	6.31e-06
	3.8	1.94e-05	1.18e-05	1.69e-05	7.77e-06	1.55e-05	6.37e-06
	3.9	2e-05	1.18e-05	1.75e-05	7.82e-06	1.61e-05	6.42e-06
	4	2.07e-05	1.19e-05	1.81e-05	7.87e-06	1.66e-05	6.47e-06
	4.1	2.14e-05	1.19e-05	1.87e-05	7.92e-06	1.72e-05	6.52e-06
	4.2	2.2e-05	1.2e-05	1.93e-05	7.97e-06	1.77e-05	6.57e-06
	4.3	2.26e-05	1.2e-05	1.98e-05	8.02e-06	1.82e-05	6.6e-06
	4.4	2.32e-05	1.2e-05	2.04e-05	8.06e-06	1.88e-05	6.65e-06
	4.5	2.38e-05	1.21e-05	2.09e-05	8.11e-06	1.93e-05	6.7e-06
	4.6	2.44e-05	1.21e-05	2.15e-05	8.15e-06	1.98e-05	6.74e-06
	4.7	2.49e-05	1.21e-05	2.2e-05	8.18e-06	2.03e-05	6.79e-06
	4.8	2.54e-05	1.22e-05	2.25e-05	8.22e-06	2.08e-05	6.83e-06
	4.9	2.6e-05	1.22e-05	2.31e-05	8.26e-06	2.13e-05	6.88e-06
	5	2.66e-05	1.22e-05	2.35e-05	8.3e-06	2.18e-05	6.92e-06
	5.1	2.7e-05	1.23e-05	2.4e-05	8.34e-06	2.22e-05	6.92e-06
	5.2	2.77e-05	1.23e-05	2.45e-05	8.36e-06	2.27e-05	6.97e-06
	5.3	2.81e-05	1.23e-05	2.5e-05	8.4e-06	2.32e-05	7.01e-06
	5.4	2.86e-05	1.24e-05	2.55e-05	8.44e-06	2.36e-05	7.06e-06
	5.5	2.91e-05	1.24e-05	2.6e-05	8.47e-06	2.41e-05	7.06e-06
	5.6	2.96e-05	1.24e-05	2.64e-05	8.5e-06	2.45e-05	7.11e-06
	5.7	3e-05	1.24e-05	2.69e-05	8.53e-06	2.5e-05	7.15e-06
	5.8	3.05e-05	1.25e-05	2.73e-05	8.55e-06	2.54e-05	7.2e-06
	5.9	3.1e-05	1.25e-05	2.78e-05	8.61e-06	2.58e-05	7.2e-06
	6	3.14e-05	1.25e-05	2.82e-05	8.61e-06	2.62e-05	7.25e-06
	6.1	3.18e-05	1.25e-05	2.86e-05	8.67e-06	2.66e-05	7.25e-06
	6.2	3.23e-05	1.26e-05	2.91e-05	8.67e-06	2.71e-05	7.29e-06
	6.3	3.27e-05	1.26e-05	2.95e-05	8.67e-06	2.75e-05	7.34e-06
	6.4	3.3e-05	1.26e-05	2.98e-05	8.73e-06	2.79e-05	7.34e-06
	6.5	3.35e-05	1.26e-05	3.02e-05	8.73e-06	2.83e-05	7.38e-06
	6.6	3.39e-05	1.26e-05	3.06e-05	8.79e-06	2.87e-05	7.43e-06
	6.7	3.42e-05	1.27e-05	3.1e-05	8.79e-06	2.9e-05	7.43e-06
	6.8	3.46e-05	1.27e-05	3.14e-05	8.85e-06	2.94e-05	7.48e-06
	6.9	3.5e-05	1.27e-05	3.18e-05	8.85e-06	2.98e-05	7.48e-06
	7	3.53e-05	1.27e-05	3.21e-05	8.85e-06	3.01e-05	7.52e-06
	7.1	3.57e-05	1.27e-05	3.25e-05	8.91e-06	3.05e-05	7.52e-06
	7.2	3.6e-05	1.28e-05	3.28e-05	8.91e-06	3.08e-05	7.57e-06
	7.3	3.63e-05	1.28e-05	3.32e-05	8.98e-06	3.12e-05	7.57e-06
	7.4	3.66e-05	1.28e-05	3.35e-05	8.98e-06	3.15e-05	7.62e-06
	7.5	3.69e-05	1.28e-05	3.38e-05	8.98e-06	3.18e-05	7.66e-06
	7.6	3.72e-05	1.28e-05	3.41e-05	9.04e-06	3.21e-05	7.66e-06
	7.7	3.75e-05	1.29e-05	3.44e-05	9.04e-06	3.24e-05	7.71e-06
	7.8	3.77e-05	1.29e-05	3.47e-05	9.09e-06	3.27e-05	7.71e-06
	7.9	3.81e-05	1.29e-05	3.51e-05	9.09e-06	3.3e-05	7.75e-06
	8	3.83e-05	1.29e-05	3.53e-05	9.1e-06	3.34e-05	7.76e-06
	8.1	3.86e-05	1.29e-05	3.56e-05	9.16e-06	3.36e-05	7.8e-06
	8.2	3.89e-05	1.3e-05	3.59e-05	9.16e-06	3.4e-05	7.8e-06
	8.3	3.91e-05	1.3e-05	3.61e-05	9.16e-06	3.42e-05	7.8e-06
	8.4	3.94e-05	1.3e-05	3.64e-05	9.22e-06	3.45e-05	7.85e-06
	8.5	3.96e-05	1.3e-05	3.66e-05	9.22e-06	3.47e-05	7.85e-06
	8.6	3.98e-05	1.3e-05	3.69e-05	9.22e-06	3.5e-05	7.9e-06
	8.7	4e-05	1.31e-05	3.72e-05	9.28e-06	3.53e-05	7.9e-06
	8.8	4.03e-05	1.31e-05	3.74e-05	9.28e-06	3.55e-05	7.95e-06
	8.9	4.04e-05	1.31e-05	3.76e-05	9.28e-06	3.58e-05	7.95e-06
	9	4.07e-05	1.31e-05	3.79e-05	9.34e-06	3.6e-05	7.99e-06
	9.1	4.09e-05	1.31e-05	3.82e-05	9.34e-06	3.63e-05	7.99e-06
	9.2	4.11e-05	1.31e-05	3.84e-05	9.34e-06	3.65e-05	8.04e-06
	9.3	4.13e-05	1.31e-05	3.86e-05	9.4e-06	3.68e-05	8.04e-06
	9.4	4.15e-05	1.32e-05	3.88e-05	9.4e-06	3.7e-05	8.04e-06
	9.5	4.16e-05	1.32e-05	3.9e-05	9.4e-06	3.72e-05	8.08e-06
	9.6	4.18e-05	1.32e-05	3.92e-05	9.46e-06	3.74e-05	8.09e-06
	9.7	4.2e-05	1.32e-05	3.94e-05	9.46e-06	3.76e-05	8.13e-06
	9.8	4.22e-05	1.32e-05	3.96e-05	9.46e-06	3.79e-05	8.13e-06
	9.9	4.23e-05	1.32e-05	3.98e-05	9.46e-06	3.8e-05	8.18e-06
	10	4.25e-05	1.33e-05	4e-05	9.52e-06	3.83e-05	8.18e-06
	10.1	4.26e-05	1.33e-05	4.02e-05	9.52e-06	3.85e-05	8.18e-06
	10.2	4.28e-05	1.33e-05	4.04e-05	9.52e-06	3.87e-05	8.22e-06
	10.3	4.29e-05	1.33e-05	4.05e-05	9.58e-06	3.88e-05	8.22e-06
	10.4	4.3e-05	1.33e-05	4.07e-05	9.58e-06	3.9e-05	8.27e-06
	10.5	4.32e-05	1.33e-05	4.09e-05	9.58e-06	3.92e-05	8.27e-06
	10.6	4.33e-05	1.33e-05	4.11e-05	9.64e-06	3.94e-05	8.27e-06
	10.7	4.35e-05	1.34e-05	4.12e-05	9.64e-06	3.96e-05	8.31e-06
	10.8	4.36e-05	1.34e-05	4.14e-05	9.64e-06	3.97e-05	8.31e-06
	10.9	4.37e-05	1.34e-05	4.15e-05	9.64e-06	3.99e-05	8.36e-06
	11	4.38e-05	1.34e-05	4.16e-05	9.71e-06	4e-05	8.36e-06
	11.1	4.39e-05	1.34e-05	4.18e-05	9.71e-06	4.02e-05	8.36e-06
	11.2	4.4e-05	1.34e-05	4.19e-05	9.71e-06	4.04e-05	8.41e-06
	11.3	4.42e-05	1.34e-05	4.21e-05	9.71e-06	4.05e-05	8.41e-06
	11.4	4.43e-05	1.34e-05	4.22e-05	9.76e-06	4.07e-05	8.45e-06
	11.5	4.44e-05	1.35e-05	4.24e-05	9.76e-06	4.09e-05	8.45e-06
	11.6	4.45e-05	1.35e-05	4.25e-05	9.76e-06	4.1e-05	8.45e-06
	11.7	4.46e-05	1.35e-05	4.26e-05	9.76e-06	4.11e-05	8.5e-06
	11.8	4.46e-05	1.35e-05	4.27e-05	9.82e-06	4.12e-05	8.5e-06
	11.9	4.47e-05	1.35e-05	4.28e-05	9.82e-06	4.14e-05	8.5e-06
	12	4.48e-05	1.35e-05	4.29e-05	9.82e-06	4.15e-05	8.55e-06
	12.1	4.49e-05	1.35e-05	4.31e-05	9.82e-06	4.16e-05	8.55e-06
	12.2	4.5e-05	1.35e-05	4.32e-05	9.88e-06	4.18e-05	8.55e-06
	12.3	4.51e-05	1.35e-05	4.33e-05	9.88e-06	4.19e-05	8.59e-06
	12.4	4.52e-05	1.36e-05	4.34e-05	9.88e-06	4.2e-05	8.59e-06
	12.5	4.52e-05	1.36e-05	4.35e-05	9.88e-06	4.22e-05	8.59e-06
	12.6	4.53e-05	1.36e-05	4.36e-05	9.94e-06	4.23e-05	8.64e-06
	12.7	4.54e-05	1.36e-05	4.37e-05	9.94e-06	4.24e-05	8.64e-06
	12.8	4.55e-05	1.36e-05	4.38e-05	9.94e-06	4.25e-05	8.64e-06
	12.9	4.55e-05	1.36e-05	4.39e-05	9.94e-06	4.26e-05	8.68e-06
	13	4.56e-05	1.36e-05	4.4e-05	9.94e-06	4.27e-05	8.68e-06
	13.1	4.57e-05	1.36e-05	4.41e-05	1e-05	4.29e-05	8.68e-06
	13.2	4.58e-05	1.36e-05	4.42e-05	1e-05	4.3e-05	8.73e-06
	13.3	4.58e-05	1.36e-05	4.43e-05	1e-05	4.3e-05	8.73e-06
	13.4	4.59e-05	1.36e-05	4.44e-05	1e-05	4.32e-05	8.73e-06
	13.5	4.58e-05	1.37e-05	4.44e-05	1e-05	4.32e-05	8.77e-06
	13.6	4.59e-05	1.37e-05	4.45e-05	1.01e-05	4.33e-05	8.77e-06
	13.7	4.6e-05	1.37e-05	4.45e-05	1.01e-05	4.34e-05	8.77e-06
	13.8	4.6e-05	1.37e-05	4.46e-05	1.01e-05	4.35e-05	8.77e-06
	13.9	4.61e-05	1.37e-05	4.47e-05	1.01e-05	4.36e-05	8.82e-06
	14	4.61e-05	1.37e-05	4.48e-05	1.01e-05	4.37e-05	8.82e-06
	14.1	4.62e-05	1.37e-05	4.48e-05	1.01e-05	4.38e-05	8.82e-06
	14.2	4.62e-05	1.37e-05	4.49e-05	1.01e-05	4.39e-05	8.86e-06
	14.3	4.63e-05	1.37e-05	4.5e-05	1.01e-05	4.4e-05	8.86e-06
	14.4	4.63e-05	1.37e-05	4.51e-05	1.01e-05	4.4e-05	8.87e-06
	14.5	4.63e-05	1.37e-05	4.51e-05	1.01e-05	4.41e-05	8.87e-06
	14.6	4.64e-05	1.37e-05	4.52e-05	1.02e-05	4.42e-05	8.91e-06
	14.7	4.64e-05	1.37e-05	4.52e-05	1.02e-05	4.43e-05	8.91e-06
	14.8	4.65e-05	1.38e-05	4.53e-05	1.02e-05	4.43e-05	8.91e-06
	14.9	4.65e-05	1.38e-05	4.54e-05	1.02e-05	4.44e-05	8.91e-06
	15	4.65e-05	1.38e-05	4.54e-05	1.02e-05	4.45e-05	8.96e-06
	15.1	4.66e-05	1.38e-05	4.55e-05	1.02e-05	4.45e-05	8.96e-06
	15.2	4.66e-05	1.38e-05	4.55e-05	1.02e-05	4.46e-05	8.96e-06
	15.3	4.67e-05	1.38e-05	4.56e-05	1.02e-05	4.47e-05	8.96e-06
	15.4	4.67e-05	1.38e-05	4.56e-05	1.02e-05	4.47e-05	9e-06
	15.5	4.67e-05	1.38e-05	4.57e-05	1.02e-05	4.48e-05	9e-06
	15.6	4.68e-05	1.38e-05	4.58e-05	1.02e-05	4.49e-05	9e-06
	15.7	4.68e-05	1.38e-05	4.58e-05	1.02e-05	4.49e-05	9e-06
	15.8	4.68e-05	1.38e-05	4.58e-05	1.02e-05	4.5e-05	9.05e-06
	15.9	4.68e-05	1.38e-05	4.59e-05	1.03e-05	4.5e-05	9.05e-06
	16	4.69e-05	1.38e-05	4.59e-05	1.03e-05	4.51e-05	9.05e-06
	16.1	4.69e-05	1.38e-05	4.6e-05	1.03e-05	4.52e-05	9.05e-06
	16.2	4.69e-05	1.38e-05	4.6e-05	1.03e-05	4.52e-05	9.1e-06
	16.3	4.69e-05	1.38e-05	4.61e-05	1.03e-05	4.53e-05	9.1e-06
	16.4	4.7e-05	1.38e-05	4.61e-05	1.03e-05	4.53e-05	9.1e-06
	16.5	4.7e-05	1.38e-05	4.61e-05	1.03e-05	4.54e-05	9.1e-06
	16.6	4.7e-05	1.38e-05	4.62e-05	1.03e-05	4.54e-05	9.1e-06
	16.7	4.7e-05	1.38e-05	4.62e-05	1.04e-05	4.55e-05	9.14e-06
	16.8	4.71e-05	1.38e-05	4.62e-05	1.04e-05	4.55e-05	9.14e-06
	16.9	4.71e-05	1.39e-05	4.63e-05	1.04e-05	4.56e-05	9.14e-06
	17	4.71e-05	1.39e-05	4.64e-05	1.04e-05	4.56e-05	9.14e-06

## Sheet: Fig2d
Experimental									Fitted
TCR only		CD4 only		TCR+CD4		9V:HLA-A2			TCR only		CD4 only		TCR+CD4		9V:HLA-A2
Bond life-time (s)	Ln(P_survive)	Bond life-time (s)	Ln(P_survive)	Bond life-time (s)	Ln(P_survive)	Bond life-time (s)	Ln(P_survive)		Bond life-time (s)	Ln(P_survive)	Bond life-time (s)	Ln(P_survive)	Bond life-time (s)	Ln(P_survive)	Bond life-time (s)	Ln(P_survive)
0.0036	0	0.0269	0	0.018	0	0.0047	0		0.0036	-0.0391061	0.0269	-0.107508	0.018	-0.127707	0.0047	-0.196997
0.011	-0.0141846	0.0276	-0.0109291	0.0213	-0.0103628	0.005	-0.0240976		0.008274	-0.0898789	0.038129	-0.152386	0.02543	-0.180421	0.005258	-0.220386
0.013	-0.0285734	0.0281	-0.0219789	0.0222	-0.0208341	0.006	-0.0487902		0.012948	-0.140652	0.049358	-0.197263	0.03286	-0.233136	0.005816	-0.243774
0.0162	-0.0431722	0.0323	-0.0331522	0.0261	-0.0314162	0.0091	-0.074108		0.017622	-0.191424	0.060587	-0.242141	0.04029	-0.28585	0.006374	-0.267162
0.0192	-0.0579873	0.0323	-0.0444518	0.0266	-0.0421115	0.0094	-0.100083		0.022296	-0.242197	0.071816	-0.287019	0.04772	-0.338565	0.006932	-0.29055
0.0207	-0.0730251	0.0349	-0.0558805	0.0276	-0.0529224	0.0094	-0.126752		0.02697	-0.29297	0.083045	-0.331896	0.05515	-0.39128	0.00749	-0.313938
0.0227	-0.0882926	0.0403	-0.0674413	0.029	-0.0638515	0.0101	-0.154151		0.031644	-0.343743	0.094274	-0.376774	0.06258	-0.443994	0.008048	-0.337326
0.0251	-0.103797	0.043	-0.0791373	0.0315	-0.0749013	0.0121	-0.182322		0.036318	-0.394515	0.105503	-0.421652	0.07001	-0.496709	0.008606	-0.360715
0.0255	-0.119545	0.0442	-0.0909718	0.0315	-0.0860746	0.0134	-0.211309		0.040992	-0.445288	0.116732	-0.466529	0.07744	-0.549423	0.009164	-0.384103
0.0274	-0.135545	0.0456	-0.102948	0.0323	-0.0973742	0.0138	-0.241162		0.045666	-0.496061	0.127961	-0.511407	0.08487	-0.602138	0.009722	-0.407491
0.0282	-0.151806	0.0457	-0.115069	0.0369	-0.108803	0.0141	-0.271934		0.05034	-0.546834	0.13919	-0.556285	0.0923	-0.654852	0.01028	-0.430879
0.0286	-0.168335	0.0482	-0.127339	0.0396	-0.120364	0.0159	-0.303682		0.055014	-0.597606	0.150419	-0.601162	0.09973	-0.707567	0.010838	-0.454267
0.0322	-0.185142	0.0484	-0.139762	0.04	-0.13206	0.0161	-0.336472		0.059688	-0.648379	0.161648	-0.64604	0.10716	-0.760281	0.011396	-0.477656
0.0324	-0.202237	0.0484	-0.152341	0.04	-0.143894	0.0181	-0.370374		0.064362	-0.699152	0.172877	-0.690918	0.11459	-0.812996	0.011954	-0.501044
0.0357	-0.219629	0.0498	-0.16508	0.0405	-0.15587	0.0181	-0.405465		0.069036	-0.749925	0.184106	-0.735795	0.12202	-0.865711	0.012512	-0.524432
0.0369	-0.237328	0.0511	-0.177983	0.0426	-0.167992	0.0181	-0.441833		0.07371	-0.800698	0.195335	-0.780673	0.12945	-0.918425	0.01307	-0.54782
0.0369	-0.255347	0.0563	-0.191055	0.0461	-0.180262	0.0202	-0.479573		0.078384	-0.85147	0.206564	-0.825551	0.13688	-0.97114	0.013628	-0.571208
0.0369	-0.273696	0.0565	-0.2043	0.0461	-0.192684	0.0202	-0.518794		0.083058	-0.902243	0.217793	-0.870428	0.14431	-1.02385	0.014186	-0.594597
0.0376	-0.292388	0.0605	-0.217723	0.0482	-0.205263	0.0207	-0.559616		0.087732	-0.953016	0.229022	-0.915306	0.15174	-1.07657	0.014744	-0.617985
0.038	-0.311436	0.0645	-0.231329	0.0483	-0.218002	0.023	-0.602175		0.092406	-1.00379	0.240251	-0.960184	0.15917	-1.12928	0.015302	-0.641373
0.038	-0.330854	0.0665	-0.245122	0.0484	-0.230906	0.023	-0.646627		0.09708	-1.05456	0.25148	-1.00506	0.1666	-1.182	0.01586	-0.664761
0.0384	-0.350657	0.0665	-0.259109	0.0484	-0.243978	0.0235	-0.693147		0.101754	-1.10533	0.262709	-1.04994	0.17403	-1.23471	0.016418	-0.688149
0.0385	-0.37086	0.0665	-0.273293	0.051	-0.257223	0.0269	-0.741937		0.106428	-1.15611	0.273938	-1.09482	0.18146	-1.28743	0.016976	-0.711538
0.0388	-0.391479	0.0722	-0.287682	0.0538	-0.270646	0.0269	-0.793231		0.111102	-1.20688	0.285167	-1.13969	0.18889	-1.34014	0.017534	-0.734926
0.0417	-0.412532	0.0739	-0.302281	0.056	-0.284252	0.0276	-0.847298		0.115776	-1.25765	0.296396	-1.18457	0.19632	-1.39286	0.018092	-0.758314
0.0444	-0.434038	0.0739	-0.317096	0.0593	-0.298045	0.0276	-0.904456		0.12045	-1.30843	0.307625	-1.22945	0.20375	-1.44557	0.01865	-0.781702
0.0453	-0.456017	0.0786	-0.332134	0.0596	-0.312031	0.0276	-0.965081		0.125124	-1.3592	0.318854	-1.27433	0.21118	-1.49829	0.019208	-0.80509
0.0454	-0.47849	0.0806	-0.347401	0.0596	-0.326216	0.0302	-1.02962		0.129798	-1.40997	0.330083	-1.31921	0.21861	-1.551	0.019766	-0.828479
0.047	-0.50148	0.0817	-0.362905	0.0634	-0.340604	0.0323	-1.09861		0.134472	-1.46074	0.341312	-1.36408	0.22604	-1.60371	0.020324	-0.851867
0.047	-0.52501	0.0833	-0.378654	0.0684	-0.355203	0.0323	-1.17272		0.139146	-1.51152	0.352541	-1.40896	0.23347	-1.65643	0.020882	-0.875255
0.052	-0.549108	0.0847	-0.394654	0.0692	-0.370018	0.0336	-1.25276		0.14382	-1.56229	0.36377	-1.45384	0.2409	-1.70914	0.02144	-0.898643
0.0532	-0.5738	0.0847	-0.410915	0.0699	-0.385056	0.0346	-1.33977		0.148494	-1.61306	0.374999	-1.49872	0.24833	-1.76186	0.021998	-0.922031
0.0553	-0.599118	0.0876	-0.427444	0.0713	-0.400324	0.0369	-1.43508		0.153168	-1.66383	0.386228	-1.54359	0.25576	-1.81457	0.022556	-0.94542
0.0553	-0.625094	0.0887	-0.444251	0.0753	-0.415828	0.0376	-1.54045		0.157842	-1.71461	0.397457	-1.58847	0.26319	-1.86729	0.023114	-0.968808
0.0553	-0.651762	0.0998	-0.461346	0.0754	-0.431576	0.0403	-1.65823		0.162516	-1.76538	0.408686	-1.63335	0.27062	-1.92	0.023672	-0.992196
0.057	-0.679161	0.0998	-0.478737	0.0773	-0.447577	0.0423	-1.79176		0.16719	-1.81615	0.419915	-1.67823	0.27805	-1.97272	0.02423	-1.01558
0.0573	-0.707332	0.0998	-0.496437	0.0785	-0.463837	0.0423	-1.94591		0.171864	-1.86693	0.431144	-1.7231	0.28548	-2.02543	0.024788	-1.03897
0.0588	-0.736319	0.1035	-0.514455	0.0798	-0.480366	0.0464	-2.12823		0.176538	-1.9177	0.442373	-1.76798	0.29291	-2.07815	0.025346	-1.06236
0.0625	-0.766172	0.1126	-0.532805	0.0804	-0.497174	0.047	-2.35138		0.181212	-1.96847	0.453602	-1.81286	0.30034	-2.13086	0.025904	-1.08575
0.0632	-0.796944	0.1149	-0.551497	0.0834	-0.514268	0.0484	-2.63906		0.185886	-2.01924	0.464831	-1.85774	0.30777	-2.18357	0.026462	-1.10914
0.068	-0.828693	0.121	-0.570545	0.0837	-0.53166	0.0518	-3.04452		0.19056	-2.07002	0.47606	-1.90261	0.3152	-2.23629	0.02702	-1.13253
0.068	-0.861482	0.121	-0.589963	0.0847	-0.549359	0.0605	-3.73767		0.195234	-2.12079	0.487289	-1.94749	0.32263	-2.289	0.027578	-1.15591
0.0682	-0.895384	0.1398	-0.609766	0.0889	-0.567378				0.199908	-2.17156	0.498518	-1.99237	0.33006	-2.34172	0.028136	-1.1793
0.0719	-0.930475	0.1405	-0.629968	0.0905	-0.585727				0.204582	-2.22233	0.509747	-2.03725	0.33749	-2.39443	0.028694	-1.20269
0.0753	-0.966843	0.1411	-0.650588	0.0927	-0.604419				0.209256	-2.27311	0.520976	-2.08213	0.34492	-2.44715	0.029252	-1.22608
0.0765	-1.00458	0.1475	-0.671641	0.0934	-0.623467				0.21393	-2.32388	0.532205	-2.127	0.35235	-2.49986	0.02981	-1.24947
0.0776	-1.0438	0.1521	-0.693147	0.0953	-0.642885				0.218604	-2.37465	0.543434	-2.17188	0.35978	-2.55258	0.030368	-1.27285
0.0843	-1.08463	0.1521	-0.715126	0.0955	-0.662688				0.223278	-2.42543	0.554663	-2.21676	0.36721	-2.60529	0.030926	-1.29624
0.0979	-1.12719	0.1613	-0.737599	0.0955	-0.682891				0.227952	-2.4762	0.565892	-2.26164	0.37464	-2.65801	0.031484	-1.31963
0.1034	-1.17164	0.1659	-0.760588	0.0978	-0.70351				0.232626	-2.52697	0.577121	-2.30651	0.38207	-2.71072	0.032042	-1.34302
0.1087	-1.21816	0.172	-0.784119	0.0985	-0.724563				0.2373	-2.57774	0.58835	-2.35139	0.3895	-2.76343	0.0326	-1.36641
0.1106	-1.26695	0.1866	-0.808217	0.1023	-0.74607				0.241974	-2.62852	0.599579	-2.39627	0.39693	-2.81615	0.033158	-1.3898
0.1107	-1.31824	0.1882	-0.832909	0.1034	-0.768048				0.246648	-2.67929	0.610808	-2.44115	0.40436	-2.86886	0.033716	-1.41318
0.1122	-1.37231	0.1932	-0.858227	0.1038	-0.790521				0.251322	-2.73006	0.622037	-2.48602	0.41179	-2.92158	0.034274	-1.43657
0.1129	-1.42947	0.1935	-0.884202	0.1059	-0.813511				0.255996	-2.78084	0.633266	-2.5309	0.41922	-2.97429	0.034832	-1.45996
0.1164	-1.49009	0.1999	-0.910871	0.1082	-0.837041				0.26067	-2.83161	0.644495	-2.57578	0.42665	-3.02701	0.03539	-1.48335
0.1176	-1.55463	0.2043	-0.93827	0.1115	-0.861139				0.265344	-2.88238	0.655724	-2.62066	0.43408	-3.07972	0.035948	-1.50674
0.1251	-1.62362	0.2151	-0.966441	0.1118	-0.885832				0.270018	-2.93315	0.666953	-2.66554	0.44151	-3.13244	0.036506	-1.53012
0.1273	-1.69773	0.2157	-0.995428	0.1124	-0.911149				0.274692	-2.98393	0.678182	-2.71041	0.44894	-3.18515	0.037064	-1.55351
0.1342	-1.77777	0.2177	-1.02528	0.1171	-0.937125				0.279366	-3.0347	0.689411	-2.75529	0.45637	-3.23787	0.037622	-1.5769
0.1343	-1.86478	0.2199	-1.05605	0.1213	-0.963793				0.28404	-3.08547	0.70064	-2.80017	0.4638	-3.29058	0.03818	-1.60029
0.1514	-1.96009	0.2484	-1.0878	0.1224	-0.991192				0.288714	-3.13624	0.711869	-2.84505	0.47123	-3.34329	0.038738	-1.62368
0.1599	-2.06546	0.2554	-1.12059	0.1245	-1.01936				0.293388	-3.18702	0.723098	-2.88992	0.47866	-3.39601	0.039296	-1.64707
0.1677	-2.18324	0.2627	-1.15449	0.1276	-1.04835				0.298062	-3.23779	0.734327	-2.9348	0.48609	-3.44872	0.039854	-1.67045
0.2015	-2.31677	0.2722	-1.18958	0.1278	-1.0782				0.302736	-3.28856	0.745556	-2.97968	0.49352	-3.50144	0.040412	-1.69384
0.2216	-2.47092	0.2957	-1.22595	0.1291	-1.10898				0.30741	-3.33934	0.756785	-3.02456	0.50095	-3.55415	0.04097	-1.71723
0.2258	-2.65324	0.2964	-1.26369	0.1337	-1.14072				0.312084	-3.39011	0.768014	-3.06943	0.50838	-3.60687	0.041528	-1.74062
0.2742	-2.87639	0.3118	-1.30291	0.1394	-1.17351				0.316758	-3.44088	0.779243	-3.11431	0.51581	-3.65958	0.042086	-1.76401
0.3133	-3.16407	0.3172	-1.34373	0.1544	-1.20742				0.321432	-3.49165	0.790472	-3.15919	0.52324	-3.7123	0.042644	-1.78739
0.3484	-3.56953	0.3183	-1.38629	0.1557	-1.24251				0.326106	-3.54243	0.801701	-3.20407	0.53067	-3.76501	0.043202	-1.81078
0.471	-4.26268	0.328	-1.43075	0.1594	-1.27887				0.33078	-3.5932	0.81293	-3.24894	0.5381	-3.81773	0.04376	-1.83417
		0.3441	-1.47727	0.1604	-1.31661				0.335454	-3.64397	0.824159	-3.29382	0.54553	-3.87044	0.044318	-1.85756
		0.3441	-1.52606	0.1747	-1.35584				0.340128	-3.69474	0.835388	-3.3387	0.55296	-3.92315	0.044876	-1.88095
		0.3594	-1.57735	0.1804	-1.39666				0.344802	-3.74552	0.846617	-3.38358	0.56039	-3.97587	0.045434	-1.90434
		0.3664	-1.63142	0.1863	-1.43922				0.349476	-3.79629	0.857846	-3.42846	0.56782	-4.02858	0.045992	-1.92772
		0.3871	-1.68858	0.1909	-1.48367				0.35415	-3.84706	0.869075	-3.47333	0.57525	-4.0813	0.04655	-1.95111
		0.3889	-1.7492	0.1953	-1.53019				0.358824	-3.89784	0.880304	-3.51821	0.58268	-4.13401	0.047108	-1.9745
		0.4181	-1.81374	0.1953	-1.57898				0.363498	-3.94861	0.891533	-3.56309	0.59011	-4.18673	0.047666	-1.99789
		0.4478	-1.88273	0.1991	-1.63027				0.368172	-3.99938	0.902762	-3.60797	0.59754	-4.23944	0.048224	-2.02128
		0.4839	-1.95684	0.2052	-1.68434				0.372846	-4.05015	0.913991	-3.65284	0.60497	-4.29216	0.048782	-2.04466
		0.4839	-2.03688	0.2062	-1.7415				0.37752	-4.10093	0.92522	-3.69772	0.6124	-4.34487	0.04934	-2.06805
		0.5599	-2.12389	0.2073	-1.80212				0.382194	-4.1517	0.936449	-3.7426	0.61983	-4.39759	0.049898	-2.09144
		0.5737	-2.2192	0.223	-1.86666				0.386868	-4.20247	0.947678	-3.78748	0.62726	-4.4503	0.050456	-2.11483
		0.5739	-2.32456	0.2258	-1.93565				0.391542	-4.25325	0.958907	-3.83235	0.63469	-4.50301	0.051014	-2.13822
		0.5968	-2.44235	0.2333	-2.00976				0.396216	-4.30402	0.970136	-3.87723	0.64212	-4.55573	0.051572	-2.16161
		0.6658	-2.57588	0.2384	-2.0898				0.40089	-4.35479	0.981365	-3.92211	0.64955	-4.60844	0.05213	-2.18499
		0.7591	-2.73003	0.2456	-2.17682				0.405564	-4.40556	0.992594	-3.96699	0.65698	-4.66116	0.052688	-2.20838
		0.7742	-2.91235	0.2734	-2.27213				0.410238	-4.45634	1.00382	-4.01186	0.66441	-4.71387	0.053246	-2.23177
		0.8468	-3.13549	0.2863	-2.37749				0.414912	-4.50711	1.01505	-4.05674	0.67184	-4.76659	0.053804	-2.25516
		0.9124	-3.42318	0.2917	-2.49527				0.419586	-4.55788	1.02628	-4.10162	0.67927	-4.8193	0.054362	-2.27855
		1.0043	-3.82864	0.3337	-2.6288				0.42426	-4.60865	1.03751	-4.1465	0.6867	-4.87202	0.05492	-2.30193
		1.1498	-4.52179	0.3694	-2.78295				0.428934	-4.65943	1.04874	-4.19138	0.69413	-4.92473	0.055478	-2.32532
				0.4412	-2.96527				0.433608	-4.7102	1.05997	-4.23625	0.70156	-4.97745	0.056036	-2.34871
				0.4828	-3.18842				0.438282	-4.76097	1.0712	-4.28113	0.70899	-5.03016	0.056594	-2.3721
				0.5323	-3.4761				0.442956	-4.81175	1.08243	-4.32601	0.71642	-5.08287	0.057152	-2.39549
				0.623	-3.88156				0.44763	-4.86252	1.09366	-4.37089	0.72385	-5.13559	0.05771	-2.41888
				0.761	-4.57471				0.452304	-4.91329	1.10488	-4.41576	0.73128	-5.1883	0.058268	-2.44226
									0.456978	-4.96406	1.11611	-4.46064	0.73871	-5.24102	0.058826	-2.46565
									0.461652	-5.01484	1.12734	-4.50552	0.74614	-5.29373	0.059384	-2.48904
									0.466326	-5.06561	1.13857	-4.5504	0.75357	-5.34645	0.059942	-2.51243
									0.471	-5.11638	1.1498	-4.59527	0.761	-5.39916	0.0605	-2.53582

## Sheet: Fig2e
Experimental										Fitted
TCR only			CD4 only			TCR + CD4					CD4 only		TCR only		TCR + CD4
F	Mean	SEM	F	Mean	SEM	F	Mean	SEM		F	Mean	SD	Mean	SD	Mean	SD
0	0.0867338	0.00990136	0	0.234775	0.0246855	0	0.135804	0.0130128		0	0.198493	0.016441	0.085404	0.006062	0.13726	0.004766
7.61053	0.202207	0.037597	4.1406	0.063512	0.008031	6.19226	0.260479	0.071868		1	0.179758	0.014985	0.091286	0.007559	0.142514	0.00561
14.7552	0.250629	0.043467	6.98196	0.088922	0.037576	10.686	0.319687	0.095531		2	0.162791	0.013828	0.098888	0.009608	0.149186	0.006748
20.784	0.227961	0.073119	9.95101	0.087703	0.032668	14.9985	0.53134	0.099001		3	0.147426	0.012902	0.108627	0.012353	0.157652	0.008263
26.0998	0.153341	0.029818	13.2322	0.058335	0.025094	20.1889	0.712491	0.131338		4	0.133511	0.012148	0.120942	0.015943	0.168375	0.010258
31.4657	0.101814	0.017312	16.1394	0.027357	0.010955	24.7307	0.474673	0.081879		5	0.12091	0.01152	0.136238	0.0205	0.181912	0.012857
36.7326	0.090295	0.021331	19.7664	0.022319	0.005889	29.4612	0.349027	0.083257		6	0.109498	0.010978	0.154762	0.026048	0.198909	0.016206
						35.9918	0.182301	0.053135		7	0.099163	0.010497	0.176436	0.032439	0.220079	0.020462
										8	0.089803	0.010054	0.200634	0.039265	0.246136	0.025766
										9	0.081327	0.009637	0.226019	0.045865	0.277684	0.03221
										10	0.073651	0.009236	0.250551	0.051465	0.315022	0.03978
										11	0.066699	0.008846	0.271802	0.055463	0.357885	0.048301
										12	0.060404	0.008462	0.28756	0.057682	0.405161	0.057414
										13	0.054703	0.008085	0.296442	0.05837	0.454678	0.066629
										14	0.049539	0.007712	0.298224	0.057954	0.503251	0.075463
										15	0.044864	0.007345	0.293708	0.056786	0.547085	0.083583
										16	0.040629	0.006985	0.284309	0.055062	0.582519	0.090834
										17	0.036794	0.006631	0.271592	0.052893	0.606858	0.097104
										18	0.033322	0.006286	0.256954	0.050378	0.61892	0.102173
										19	0.030176	0.005949	0.241486	0.047625	0.619085	0.105729
										20	0.027328	0.005622	0.22596	0.044742	0.60891	0.107528
										21	0.024749	0.005305	0.210877	0.041824	0.590562	0.107518
										22	0.022413	0.005	0.196535	0.038943	0.566306	0.105856
										23	0.020297	0.004706	0.183091	0.036149	0.538168	0.102836
										24	0.018382	0.004424	0.17061	0.033475	0.507798	0.0988
										25	0.016647	0.004154	0.159096	0.030938	0.47644	0.094073
										26	0.015075	0.003896	0.148523	0.028548	0.444993	0.088931
										27	0.013653	0.00365	0.138842	0.026306	0.414071	0.083586
										28	0.012364	0.003417	0.129995	0.024211	0.384086	0.078199
										29	0.011197	0.003195	0.121922	0.022258	0.355297	0.072882
										30	0.01014	0.002985	0.114563	0.020441	0.327863	0.067712
										31	0.009183	0.002786	0.107857	0.018756	0.30187	0.062741
										32	0.008316	0.002599	0.101751	0.017196	0.277356	0.058
										33	0.007531	0.002422	0.096191	0.015756	0.254329	0.053509
										34	0.006821	0.002255	0.09113	0.014431	0.232774	0.049277
										35	0.006177	0.002099	0.086523	0.013217	0.212659	0.045304
										36	0.005594	0.001952	0.082331	0.01211	0.193944	0.04159
										37	0.005066	0.001814	0.078516	0.011108	0.17658	0.038126
										38	0.004588	0.001685	0.075045	0.010209	0.160511	0.034907
										39	0.004155	0.001564	0.071886	0.00941	0.14568	0.03192
										40	0.003763	0.001451	0.069011	0.008712	0.132025	0.029155

## Sheet: Fig2f
Force (pN)	TCR-pMHC-CD4	TCR-pMHC-CD4*	Weighted sum
0	0.11503	0.024031	0.13726
1	0.114979	0.030083	0.142514
2	0.114903	0.037704	0.149186
3	0.114795	0.047298	0.157652
4	0.114642	0.059352	0.168375
5	0.114423	0.074448	0.181912
6	0.114113	0.093249	0.198909
7	0.113676	0.116478	0.220079
8	0.113064	0.144844	0.246136
9	0.112218	0.178919	0.277684
10	0.11107	0.218943	0.315022
11	0.109544	0.264568	0.357885
12	0.10757	0.314582	0.405161
13	0.105105	0.366726	0.454678
14	0.10214	0.417763	0.503251
15	0.098728	0.463906	0.547085
16	0.094967	0.501521	0.582519
17	0.090998	0.527984	0.606858
18	0.086959	0.542148	0.61892
19	0.082972	0.544381	0.619085
20	0.07912	0.536252	0.60891
21	0.075442	0.519914	0.590562
22	0.071948	0.497634	0.566306
23	0.068626	0.471453	0.538168
24	0.065453	0.443043	0.507798
25	0.062404	0.413671	0.47644
26	0.059457	0.384254	0.444993
27	0.056594	0.355421	0.414071
28	0.053801	0.327591	0.384086
29	0.051071	0.301015	0.355297
30	0.0484	0.275855	0.327863
31	0.045787	0.252178	0.30187
32	0.043235	0.230016	0.277356
33	0.040745	0.20936	0.254329
34	0.038325	0.190173	0.232774
35	0.035977	0.172416	0.212659
36	0.033707	0.156029	0.193944
37	0.03152	0.140951	0.17658
38	0.02942	0.127114	0.160511
39	0.027411	0.114448	0.14568
40	0.025494	0.102884	0.132025

[truncated: 21 more sheets: Fig3a, Fig3b, Fig3c, Fig3d , Fig3e, Fig3f, Fig3g, Fig3h, Fig.4e, Fig. 4f, Fig5a, Fig5b, Fig5c, FigS1a, FigS1b, FigS1c, FigS2b, FigS2c, FigS3c, FigS3f …]
